# Supplementary material for: Pogz deficiency leads to transcription dysregulation and impaired cerebellar activity underlying autism-like behavior in mice
Source: Nat Commun. 2020 Nov 17;11:5836. doi: 10.1038/s41467-020-19577-0 (PMC7673123; doi:10.1038/s41467-020-19577-0)
Supplement: Supplementary file 4 — Supplementary Table S3 [file 41467_2020_19577_MOESM4_ESM.xlsx]

## Sheet: DE_Hippocampus
Genes	logFC	logCPM	F	PValue	FDR
Dach2	-2.34237	2.94008	762.428	3.15611e-16	4.52555e-12
Gm364	-6.7099	0.804325	410.306	7.18439e-14	5.15085e-10
Akr1c13	-2.93511	-0.498297	212.859	1.93967e-11	9.27098e-08
4930447C04Rik	-0.963999	3.98387	197.644	3.59978e-11	1.29043e-07
Pogz	0.278764	6.27067	185.003	6.2269e-11	1.78575e-07
Platr14	-1.77653	-0.43974	154.917	2.67071e-10	5.90945e-07
Dmp1	-0.608938	3.26407	153.454	2.88487e-10	5.90945e-07
Igbp1b	-1.0024	0.238823	150.291	3.41638e-10	6.12343e-07
Pstpip2	-0.431151	3.77482	135.213	8.01567e-10	1.27707e-06
Snrpn	-1.01067	2.63001	123.148	1.68955e-09	2.42264e-06
Reep6	0.519987	2.7206	113.959	3.11671e-09	4.06277e-06
Ptprq	-1.3734	0.498265	106.959	5.11794e-09	6.11552e-06
Klhl13	-0.418653	5.22129	105.357	5.75609e-09	6.34897e-06
Rnf17	-1.31991	0.904745	102.023	7.38702e-09	7.56589e-06
Card10	0.578558	2.75878	99.7148	8.8159e-09	7.92017e-06
Olfr316	-1.41176	0.344657	99.6829	8.83763e-09	7.92017e-06
Fabp7	-0.634599	4.86766	84.3792	3.1461e-08	2.65364e-05
Stpg1	0.746108	1.9091	81.7479	3.98964e-08	3.17819e-05
Tgm6	-1.34387	-0.692141	80.4975	4.47636e-08	3.21481e-05
BC048546	-0.510904	2.75855	80.3018	4.55834e-08	3.21481e-05
Rps4l	-0.468348	4.91765	79.6241	4.85541e-08	3.21481e-05
Hkdc1	0.42837	2.18567	79.4559	4.93241e-08	3.21481e-05
Gm4371	-0.891035	1.25912	78.155	5.57613e-08	3.37705e-05
A730017C20Rik	-0.325387	5.57353	78.0121	5.65235e-08	3.37705e-05
Pcdhb5	0.511507	2.58404	77.4085	5.9873e-08	3.43408e-05
Tmem52	0.987265	0.0957294	76.5248	6.51823e-08	3.5948e-05
Pi15	-0.898641	1.6286	72.0254	1.01761e-07	5.22716e-05
Obscn	0.591852	2.70937	71.9953	1.02072e-07	5.22716e-05
Scn7a	-1.14522	2.83752	69.9229	1.26289e-07	6.24432e-05
Pdyn	0.575974	3.83064	67.6153	1.61047e-07	7.6975e-05
Ccdc91	-0.191354	5.36479	66.7978	1.75814e-07	8.13225e-05
Myh15	-0.603886	1.61623	65.159	2.10169e-07	9.41753e-05
Ghsr	0.820735	0.261916	63.4706	2.53552e-07	0.000110172
P4ha3	-0.372597	1.65589	63.136	2.63284e-07	0.000111036
Lama2	-0.395886	4.27518	62.3933	2.86399e-07	0.000117334
Il33	-0.419208	5.6782	58.9124	4.29517e-07	0.000171079
Tnxb	0.520085	4.27294	57.7914	4.91353e-07	0.000190419
Igsf1	-0.447716	3.8559	56.568	5.70365e-07	0.000211306
Cyp2j6	-0.264508	4.51507	56.5061	5.74722e-07	0.000211306
Ryr1	0.461901	5.50356	55.9207	6.17812e-07	0.00022147
Pnpla7	0.292347	4.60664	55.599	6.43012e-07	0.000224882
Prdx4	-0.390266	3.37425	54.5377	7.34604e-07	0.000246989
Gm2762	-0.482316	1.82643	54.4726	7.40675e-07	0.000246989
Slc26a10	0.49364	4.03404	54.0898	7.77533e-07	0.000249361
Efcab6	0.543555	3.06146	54.0391	7.82567e-07	0.000249361
Atf7ip	-0.243535	6.02493	53.7783	8.09036e-07	0.00025219
Kcnj10	-0.231143	7.71071	52.4867	9.55662e-07	0.000291558
Hopx	-0.327921	6.44674	50.9691	1.16694e-06	0.0003486
Fkbp5	0.419942	6.29544	50.2848	1.27879e-06	0.000372853
Dhx33	0.389423	6.79208	50.1618	1.30013e-06	0.000372853
3110052M02Rik	-0.260668	3.98308	49.4128	1.43897e-06	0.000404576
B3galt5	0.288067	6.49962	49.2433	1.47264e-06	0.000406079
Epha10	0.429809	5.87502	48.5285	1.62452e-06	0.00043831
Ccdc109b	-0.440831	2.23999	48.3274	1.67034e-06	0.00043831
Hspa2	0.212141	6.28122	48.2768	1.68208e-06	0.00043831
Trabd2b	0.497712	1.78852	48.1506	1.71179e-06	0.00043831
Tmem196	-0.421196	3.64015	47.8956	1.77364e-06	0.00044618
Sytl4	-0.477298	1.24558	46.6739	2.10648e-06	0.000512948
Mettl24	-0.661409	0.977987	46.6601	2.1106e-06	0.000512948
Ccdc37	0.480654	3.45466	46.5216	2.15261e-06	0.000514438
Gimap6	-0.499877	1.81507	45.389	2.53329e-06	0.000595489
Zmym6	-0.287925	6.17083	44.8533	2.73897e-06	0.000633453
Dach1	0.579586	2.35285	44.4695	2.89773e-06	0.000659532
Itga11	0.553445	2.41278	43.5351	3.32876e-06	0.000745799
Nipsnap3b	-0.229868	3.79646	43.1067	3.54981e-06	0.000783088
Rimbp3	0.432865	2.03238	42.7378	3.75331e-06	0.000804865
Smoc2	0.364568	5.4886	42.7247	3.76079e-06	0.000804865
Pcdh11x	-0.581657	3.55979	42.5006	3.89103e-06	0.000820493
Map3k6	0.524965	2.04872	42.0292	4.18163e-06	0.000861619
Edil3	-0.277979	7.14883	41.9909	4.20624e-06	0.000861619
Slc27a3	0.462731	3.54132	41.7087	4.39295e-06	0.000875498
Wfs1	0.500738	7.20849	41.7041	4.39611e-06	0.000875498
Plcg2	0.278831	2.78307	41.5297	4.51613e-06	0.000887079
Sh3bp1	0.304249	4.25345	41.0337	4.87805e-06	0.00094522
Scg2	-0.258154	7.88536	40.9232	4.96294e-06	0.000948848
Aga	-0.370943	2.75949	40.3735	5.4107e-06	0.00101853
Mt2	0.293971	6.6757	40.3051	5.46946e-06	0.00101853
Maged2	-0.154766	5.60555	40.0918	5.65737e-06	0.00104001
Mthfr	0.201572	5.43266	39.8738	5.8569e-06	0.00105864
Zfp941	-0.523144	4.75403	39.821	5.90636e-06	0.00105864
Rasgrf1	0.19628	9.2044	39.5425	6.1753e-06	0.00109318
Mfsd1	-0.15112	5.13092	39.2299	6.49332e-06	0.00113546
Vwa5a	-0.365706	4.38304	39.149	6.57865e-06	0.00113652
Got1l1	-1.1653	-0.0286393	39.069	6.66422e-06	0.0011376
Sema3d	-0.536496	3.42952	38.6512	7.13152e-06	0.00120305
Pdzd2	0.485198	6.25146	38.5663	7.23078e-06	0.00120561
1700024P16Rik	0.419439	1.85839	38.1243	7.77358e-06	0.00128121
Klhl40	0.321908	2.22277	37.9653	7.97979e-06	0.00130025
Entpd2	0.483069	3.30103	36.7185	9.82452e-06	0.00158285
Prodh	0.273321	5.1121	36.1632	1.07952e-05	0.00171991
Fggy	-0.204077	3.31502	35.9641	1.11687e-05	0.00175987
Adamts20	0.310755	4.81569	35.8737	1.1343e-05	0.00176791
Gpd1	0.199387	7.38627	35.5245	1.20456e-05	0.00185722
Crb1	-1.0332	0.509798	35.3356	1.24455e-05	0.00189847
Txnrd3	-0.288657	2.05739	35.1882	1.2768e-05	0.00191887
Lefty1	0.554181	3.49299	35.1528	1.28469e-05	0.00191887
Agmo	-0.294121	2.75782	34.7113	1.38767e-05	0.00201692
Grm2	0.284042	6.35448	34.6941	1.39185e-05	0.00201692
Arhgap15	-0.281002	4.25343	34.6625	1.39959e-05	0.00201692
Ar	-0.254357	5.30399	34.6341	1.4066e-05	0.00201692
Sipa1l2	0.280472	6.69085	34.4439	1.45448e-05	0.00206493
Trp53i11	0.228285	6.37101	34.2535	1.50424e-05	0.0021004
2310022B05Rik	-0.215038	6.57256	34.2365	1.50876e-05	0.0021004
Sema3e	-0.329812	6.5737	33.7135	1.65594e-05	0.00228313
Abcc8	0.253345	5.74775	33.4883	1.72418e-05	0.00235293
Glra2	-0.34233	3.34848	33.4395	1.73938e-05	0.00235293
Casp1	-0.814833	1.48734	32.7648	1.96548e-05	0.00263393
Wdr17	-0.190932	5.07742	32.5987	2.02605e-05	0.00268996
Atp6ap1l	-0.879361	0.745933	32.5447	2.04618e-05	0.00269176
Spef2	-0.489712	2.34199	32.485	2.06868e-05	0.00269661
Etnppl	0.534407	3.48501	32.383	2.10779e-05	0.00272285
Penk	-0.426424	5.05477	32.005	2.26007e-05	0.00286812
Fam21	0.11838	7.06295	31.9716	2.2741e-05	0.00286812
Plin3	0.50135	3.84773	31.957	2.28026e-05	0.00286812
Cd36	-1.01479	1.28137	31.7053	2.38948e-05	0.00297937
Chrna2	0.383659	0.701131	31.508	2.47921e-05	0.0030646
Slc29a1	0.184528	4.37142	31.1848	2.63434e-05	0.00322854
Capn3	0.213436	4.13263	30.5333	2.98108e-05	0.00362252
Aqp4	-0.353277	7.66536	30.0905	3.24557e-05	0.00388048
Fgf16	0.548647	0.465263	30.067	3.26035e-05	0.00388048
Casz1	0.332144	2.59676	30.0445	3.27455e-05	0.00388048
Kdm4b	0.219169	6.78796	29.9273	3.34961e-05	0.00393688
Spns2	0.207715	6.88504	29.8539	3.39756e-05	0.00396078
Idh1	-0.203023	5.42817	29.5216	3.62454e-05	0.00417024
Dapk1	0.22975	7.72309	29.5063	3.6354e-05	0.00417024
Jsrp1	0.37211	1.28312	29.1906	3.86753e-05	0.00440131
Scnn1a	0.304396	3.0645	29.0425	3.98206e-05	0.00449338
Pcdhgb7	-0.401971	3.47245	29.0057	4.0111e-05	0.00449338
Mt1	0.22256	7.549	28.9602	4.04737e-05	0.00449886
Inpp5j	0.242455	6.74463	28.8931	4.10145e-05	0.0045239
9830166K06Rik	0.330707	1.54666	28.813	4.16714e-05	0.00453059
P2rx6	0.205802	2.8496	28.8087	4.17071e-05	0.00453059
Slc24a4	0.196819	4.67388	28.6739	4.28391e-05	0.00461857
Hgf	-0.591784	1.51338	28.632	4.3198e-05	0.00462251
Hmgcs2	-0.466281	3.1677	28.4574	4.47301e-05	0.0047383
Lonrf3	0.265871	5.33457	28.4339	4.4941e-05	0.0047383
Foxred2	0.22342	4.51275	28.2747	4.63981e-05	0.00485622
Lrrk2	-0.265235	5.20389	28.2162	4.6947e-05	0.00487807
Kcns1	0.367797	3.48233	28.0967	4.80907e-05	0.00492714
5330434G04Rik	-0.353709	2.74469	28.095	4.81066e-05	0.00492714
Eef1e1	-0.158578	4.45025	27.9555	4.94814e-05	0.00499708
Rasgrf2	0.15788	6.74419	27.9235	4.98031e-05	0.00499708
BC055402	-0.675493	0.229841	27.9203	4.98349e-05	0.00499708
Thbs4	0.464432	4.32609	27.868	5.03658e-05	0.00501524
Cotl1	0.268425	6.65267	27.7674	5.14041e-05	0.00508334
Slitrk6	-0.626732	0.765829	27.7173	5.19312e-05	0.00509114
Krt9	0.404924	3.21363	27.6925	5.21931e-05	0.00509114
Abca8a	-0.366881	3.9304	27.6517	5.26292e-05	0.00509898
Dcxr	0.282242	2.45114	27.5494	5.37386e-05	0.00514196
Itga7	0.425094	5.31428	27.5447	5.37899e-05	0.00514196
Espn	0.42591	1.52554	27.1977	5.77562e-05	0.00548454
Acap2	0.177396	7.51459	26.9667	6.05755e-05	0.00571076
Trim71	0.509075	0.555544	26.9381	6.0935e-05	0.00571076
Bhlhe41	0.212761	5.56824	26.776	6.30199e-05	0.00586781
Lrrn4	0.350743	1.10664	26.6848	6.42267e-05	0.00593484
Snx7	-0.221858	3.76592	26.6594	6.45676e-05	0.00593484
Sowaha	0.241415	7.60173	26.566	6.58385e-05	0.00597714
Pcdh9	-0.20645	7.06615	26.5643	6.58615e-05	0.00597714
Gfra2	0.220577	5.40063	26.5213	6.64567e-05	0.00599322
Itm2a	-0.239717	5.57441	26.4674	6.721e-05	0.00601005
Bank1	-0.438682	0.742556	26.4482	6.74815e-05	0.00601005
Clec14a	-0.376803	2.11028	26.392	6.82803e-05	0.00604365
Gpr101	-0.727831	4.08192	26.3389	6.9045e-05	0.00607384
Myo1h	0.565524	0.956565	26.2701	7.00509e-05	0.00612475
Il11ra1	0.190569	3.76253	25.5121	8.22801e-05	0.00715039
Per3	0.381286	6.03639	25.4159	8.39944e-05	0.00721267
Sdc4	0.265545	6.38134	25.3984	8.43113e-05	0.00721267
Chl1	-0.195431	8.0405	25.3877	8.45058e-05	0.00721267
Cd93	-0.44103	2.65659	25.277	8.65423e-05	0.00729434
Parp11	-0.139783	4.42548	25.2594	8.68703e-05	0.00729434
C1ql2	0.45145	6.41692	25.2531	8.69887e-05	0.00729434
Gstk1	-0.256722	3.00612	25.2076	8.78453e-05	0.00732334
Tst	-0.211085	4.88689	25.0719	9.04612e-05	0.00749783
Fancl	-0.175671	2.90524	24.872	9.44709e-05	0.00778516
Prokr2	-0.363253	2.28972	24.8196	9.55562e-05	0.00782283
Magee2	-0.215648	3.85209	24.7732	9.65268e-05	0.00782283
Plcz1	-0.390781	0.936707	24.7649	9.67023e-05	0.00782283
Sh3gl1	0.139692	5.7626	24.7456	9.71102e-05	0.00782283
Kirrel2	0.452637	3.24417	24.6519	9.91177e-05	0.00793994
Lhpp	-0.140084	4.55396	24.5276	0.000101855	0.00811388
Fundc2	-0.173596	5.50639	24.4212	0.000104263	0.00825985
Cpne8	-0.183863	4.87443	24.2642	0.000107935	0.00847337
Tmem164	-0.212547	4.62371	24.2556	0.000108141	0.00847337
Stac2	0.18464	6.34297	24.2228	0.000108928	0.00848868
Zmat3	-0.124497	6.59723	24.1802	0.000109959	0.00852272
Epor	0.28651	2.78047	24.1086	0.000111717	0.00857389
Nrsn1	-0.176388	8.25593	24.1003	0.000111923	0.00857389
Nhsl2	0.20026	6.85111	24.0806	0.000112413	0.00857389
Pcdhb4	0.420556	1.62822	23.7441	0.000121164	0.00919243
Pcdhgb4	-0.28352	2.45337	23.6718	0.000123144	0.00929346
Gpr165	-0.427848	2.68662	23.5343	0.000127004	0.0095201
BC026585	-0.325783	2.84371	23.5	0.00012799	0.0095201
Aldh1a1	-0.393807	6.05166	23.4811	0.000128534	0.0095201
Mrpl33	-0.161798	3.97232	23.4719	0.000128803	0.0095201
Bloc1s5	-0.153934	3.95096	23.4431	0.000129639	0.00953282
Marcksl1	0.184996	6.37704	23.3245	0.000133159	0.00974168
Pde1c	-0.427786	3.17766	23.2032	0.000136869	0.00990062
Kcng4	0.598187	3.27602	23.1877	0.000137351	0.00990062
Tmem141	-0.189327	3.58941	23.186	0.000137403	0.00990062
Wbp5	-0.150273	5.66393	23.1115	0.000139751	0.00997212
Alox12b	0.706563	2.9893	23.1103	0.000139786	0.00997212
Elmo2	0.151785	7.98494	23.033	0.000142268	0.0100989
1700084C01Rik	-0.285725	3.99166	22.9859	0.000143806	0.0101578
Plin4	1.01001	2.71038	22.9491	0.00014502	0.0101933
Mmp14	-0.326028	3.94381	22.8886	0.000147036	0.0102846
Armcx2	-0.145873	6.80097	22.8545	0.000148188	0.0103149
Mmp15	-0.282656	4.58429	22.7383	0.000152191	0.0105017
Zap70	0.382256	2.5201	22.7341	0.000152336	0.0105017
Pde10a	0.140058	6.58223	22.6856	0.000154043	0.0105685
Lama4	-0.31268	2.33534	22.6501	0.000155306	0.0106044
Recql5	0.17118	5.14203	22.505	0.000160592	0.0109134
Synj2	-0.157063	6.4859	22.392	0.000164846	0.0110897
Cygb	0.197965	6.24306	22.3903	0.000164909	0.0110897
Nt5dc2	0.288918	2.90254	22.3747	0.000165506	0.0110897
Fam181a	-0.55669	0.0348708	22.3461	0.000166609	0.0111116
Cacng5	0.40663	3.74795	22.2457	0.000170541	0.0112753
Tmem229a	-0.149185	6.28221	22.2217	0.000171495	0.0112753
Pcdhb3	0.234335	2.80179	22.2104	0.000171947	0.0112753
Cacna1h	0.252409	7.74447	22.2039	0.000172208	0.0112753
Crem	-0.173118	4.15461	22.1362	0.000174944	0.0113648
Pitpnm2	0.209682	8.64501	22.1309	0.00017516	0.0113648
Atp2c2	0.843343	1.15433	22.0396	0.000178936	0.0115406
Tmem256	-0.134037	4.72565	22.0267	0.000179479	0.0115406
Nat2	-0.470662	0.099175	22.0025	0.000180498	0.0115543
Sla2	0.441087	-0.0311409	21.8829	0.000185629	0.0118299
Clmn	0.0912219	7.40442	21.834	0.000187775	0.0119137
Dsp	0.556614	6.43407	21.8118	0.000188759	0.0119185
Ezh1	0.102039	6.64045	21.7949	0.000189512	0.0119185
Cpne5	0.204216	4.62667	21.5791	0.000199414	0.0124865
Bmp1	0.230896	6.42876	21.5528	0.000200663	0.0125101
Ppl	0.322706	2.25256	21.4876	0.000203789	0.0126457
Zpbp	-0.332101	0.796382	21.4708	0.000204603	0.0126457
Magef1	0.213065	2.89679	21.26	0.000215137	0.0131934
Adamts17	0.246798	3.6744	21.2567	0.000215305	0.0131934
Ptprk	-0.168496	5.86329	21.1095	0.000223023	0.0136082
Rps6ka2	0.114695	5.71689	21.0577	0.000225814	0.0137201
Serinc2	0.430191	3.24118	21.032	0.000227213	0.0137469
St3gal4	0.174941	4.27747	20.9439	0.000232076	0.0139821
Fam198b	-0.340621	2.27826	20.9225	0.000233276	0.0139956
Cdh23	0.401121	1.53886	20.7384	0.000243888	0.014565
Plekhd1	0.417508	2.37603	20.723	0.000244799	0.014565
Cilp2	0.360039	1.18857	20.674	0.000247729	0.0146435
Scn4b	0.414895	4.76026	20.6668	0.00024816	0.0146435
Arhgap27	0.22647	4.1261	20.6295	0.000250421	0.0147163
Tmem131	0.109972	6.86462	20.5554	0.000254974	0.0149227
Tsc22d3	0.280295	6.32049	20.4693	0.000260381	0.0151772
Kcnip2	0.148972	7.90507	20.4419	0.000262131	0.0152174
Shmt1	0.201646	2.24071	20.4001	0.000264821	0.0153116
Rgs5	-0.411145	4.9384	20.3398	0.000268754	0.0153632
Camkk1	0.183445	8.19797	20.3386	0.000268834	0.0153632
Zmynd8	0.15034	7.37054	20.3372	0.000268928	0.0153632
Cdh24	0.325706	4.52327	20.3027	0.000271208	0.0154319
Rogdi	0.191583	7.77792	20.2465	0.000274978	0.0155547
AI197445	-0.432806	0.402986	20.2382	0.000275535	0.0155547
Rnf207	0.577515	2.14531	20.2154	0.000277082	0.0155807
Slit2	-0.31995	5.74129	20.1411	0.000282198	0.0158064
Nrip2	0.215736	4.70185	20.0966	0.000285309	0.015886
Atp5g3	-0.090001	7.71018	20.0791	0.000286544	0.015886
Tbxa2r	0.429103	0.462095	20.048	0.000288753	0.015886
B230209E15Rik	-0.370769	4.80871	20.0456	0.000288918	0.015886
Ets2	0.107566	6.53287	20.0284	0.000290152	0.015886
Syt7	0.214466	8.75937	20.022	0.000290613	0.015886
Abca6	-0.292635	1.62597	19.9855	0.000293243	0.015886
Sult1a1	0.35712	2.68679	19.965	0.000294736	0.015886
Tmem74	-0.258322	3.88631	19.9625	0.000294917	0.015886
Fcgbp	0.602606	0.305328	19.9435	0.000296313	0.015886
1810058I24Rik	-0.159493	3.80889	19.9428	0.000296359	0.015886
Hnrnpm	0.116583	7.14958	19.9207	0.000297987	0.015886
Ldoc1	-0.361017	1.50963	19.9202	0.000298021	0.015886
Fbxo27	0.175805	3.86596	19.8691	0.000301824	0.0160291
Them6	0.248827	5.54061	19.8318	0.000304637	0.0160791
Acly	-0.120406	7.47102	19.8269	0.000305009	0.0160791
Cxx1a	-0.13795	4.47924	19.7852	0.000308187	0.016132
Glis3	0.262834	4.36052	19.7842	0.000308261	0.016132
Dusp14	0.194092	4.73337	19.6211	0.000321054	0.0167403
Lrtm2	0.120015	6.10368	19.6062	0.000322252	0.0167419
Rnase1	-0.436174	0.130352	19.5906	0.000323514	0.0167468
Tcf15	0.620008	0.419862	19.5635	0.000325715	0.0167813
Foxk1	0.181259	6.75745	19.5536	0.000326521	0.0167813
Sik3	0.138694	7.43408	19.5176	0.00032948	0.0168204
Rspo1	0.510614	0.0541853	19.5158	0.000329629	0.0168204
Kcng2	0.307861	5.24892	19.4032	0.000339079	0.0172413
Nbl1	0.19382	6.27513	19.3359	0.000344877	0.0174469
Pln	-0.628117	0.47297	19.3281	0.000345556	0.0174469
Socs2	-0.226938	3.61968	19.2849	0.000349339	0.017576
Aif1l	-0.244435	3.32069	19.2445	0.000352919	0.0176941
Zfp367	-0.186005	4.30058	19.2074	0.000356243	0.0177985
Rasd1	0.297724	5.38287	19.188	0.000357997	0.017824
Smarcd2	0.1827	4.93317	19.149	0.000361554	0.0179204
Me1	-0.136166	5.34648	19.1394	0.000362433	0.0179204
Kdm3a	-0.14842	5.65331	19.1067	0.00036545	0.0180075
Dcaf12l2	-0.44522	1.31117	19.0679	0.000369064	0.0181233
Gm10336	0.171093	4.31165	18.9662	0.00037874	0.0185314
Zfp92	-0.290722	2.27606	18.9531	0.00038	0.0185314
E030003E18Rik	-0.486218	3.29228	18.9402	0.000381251	0.0185314
Fam114a2	0.110654	5.47563	18.9147	0.000383746	0.0185348
Tceal1	-0.154746	4.84677	18.913	0.000383907	0.0185348
Bdh1	-0.097555	5.8608	18.8905	0.000386114	0.0185788
Elk1	0.108642	6.78028	18.8254	0.00039259	0.0187201
Fndc1	0.329745	3.21019	18.8235	0.000392789	0.0187201
Golm1	0.207115	6.93315	18.8217	0.000392966	0.0187201
Trmt2b	-0.1584	3.72451	18.7448	0.000400775	0.0190289
Arrdc2	0.269517	3.86876	18.7153	0.000403828	0.0190634
Rere	0.147623	7.79736	18.712	0.000404161	0.0190634
Tef	0.137374	8.88966	18.6929	0.000406149	0.0190943
Plbd2	0.131218	6.44927	18.6569	0.00040992	0.0192086
Pole4	-0.113204	4.78949	18.625	0.000413303	0.0192834
Cd200	-0.232455	6.42629	18.6165	0.000414206	0.0192834
Kcnv1	-0.245756	5.61783	18.5733	0.000418837	0.0194359
Sqstm1	0.117714	8.76254	18.5523	0.000421107	0.0194782
Glul	0.13395	10.3404	18.5148	0.000425208	0.0196047
Kif5a	-0.16098	11.386	18.4913	0.00042779	0.0196089
Igf1r	0.103129	6.23755	18.4789	0.000429168	0.0196089
Crlf1	0.280093	5.25956	18.4649	0.000430723	0.0196089
Col11a1	-0.383643	5.78534	18.458	0.000431484	0.0196089
Tmeff2	-0.126781	6.37891	18.4522	0.000432137	0.0196089
Tor1b	0.0903984	5.77181	18.4309	0.000434529	0.0196552
Rfx4	-0.215012	3.94556	18.4083	0.00043707	0.0196666
Acot9	-0.166958	3.37196	18.4043	0.000437523	0.0196666
Rasd2	0.226084	6.32205	18.278	0.000452097	0.0202582
Rin1	0.128629	6.82459	18.2186	0.000459133	0.0204996
Slc16a1	-0.257728	5.70247	18.2085	0.000460344	0.0204996
S100a16	-0.181286	5.62892	18.145	0.000468035	0.0207776
Nnmt	-0.584839	0.428418	18.1024	0.000473267	0.0208283
Cad	0.133045	4.87362	18.102	0.000473318	0.0208283
Slc7a11	-0.301879	5.76558	18.0956	0.000474103	0.0208283
Gm6402	-0.221312	2.52821	18.073	0.000476914	0.0208283
Trp63	-0.377884	1.42339	18.0658	0.000477816	0.0208283
Slc25a42	0.174121	5.59393	18.0652	0.000477893	0.0208283
Crtc1	0.135853	8.34935	18.0058	0.000485373	0.0210469
Cyth4	0.202089	4.53307	18.0021	0.000485845	0.0210469
Hif3a	0.791232	3.33802	17.9847	0.000488077	0.0210799
Dgat2	0.23342	6.83745	17.9411	0.000493684	0.0212236
Igfbp4	0.225604	6.44712	17.9359	0.000494365	0.0212236
Stmn2	-0.153984	8.55816	17.8625	0.000503986	0.0215721
Aspg	0.379402	1.07838	17.8398	0.000507018	0.0216373
Gatad1	-0.111723	5.732	17.8154	0.000510277	0.0217117
Maml2	0.209437	4.88705	17.771	0.000516295	0.0219028
Fbxo10	0.132498	6.21843	17.7208	0.000523175	0.0221292
Gpt2	0.178717	6.6016	17.6888	0.000527626	0.0222519
Slc5a5	0.51312	3.89456	17.6608	0.000531554	0.022296
Rftn2	-0.148867	5.22675	17.6592	0.000531784	0.022296
Baz1b	0.107516	7.48688	17.6172	0.000537721	0.0224513
Map7	0.122764	6.81594	17.6013	0.000539998	0.0224513
Epyc	-0.271354	1.79699	17.6	0.000540185	0.0224513
Thrsp	0.163738	5.20896	17.5572	0.000546364	0.0226425
2900052N01Rik	-0.188332	5.48514	17.5314	0.000550115	0.0226507
Car5b	-0.306529	2.22945	17.526	0.000550912	0.0226507
Pcdh18	-0.31715	2.15493	17.5106	0.000553161	0.0226507
Taf8	0.116854	4.38332	17.4942	0.000555592	0.0226507
Tmem183a	-0.0841344	6.25765	17.4914	0.000555994	0.0226507
Sytl2	-0.182109	5.10414	17.4831	0.000557224	0.0226507
Tdo2	-0.415734	3.56708	17.4805	0.000557619	0.0226507
Cebpa	0.329475	4.17651	17.4685	0.000559401	0.0226589
Mapre1	-0.126574	6.48798	17.4203	0.000566627	0.0228643
Htra1	0.196345	7.37681	17.4135	0.000567661	0.0228643
C4b	0.532309	4.59024	17.3823	0.000572414	0.0229118
Vstm4	-0.356018	1.9202	17.3793	0.000572859	0.0229118
Hsp90aa1	-0.164971	8.04583	17.3743	0.000573635	0.0229118
Nckap5	-0.191965	2.81807	17.3611	0.000575662	0.0229289
Col20a1	0.229969	3.48638	17.3497	0.00057742	0.0229353
Immp2l	-0.197412	1.75544	17.3218	0.000581744	0.0230432
Sparc	-0.143321	7.97627	17.2912	0.000586524	0.0231103
Orai3	0.151424	5.01044	17.2903	0.000586663	0.0231103
Mc4r	0.385765	2.55724	17.2675	0.000590264	0.0231714
Col12a1	-0.327909	3.86353	17.26	0.000591445	0.0231714
Chml	-0.267422	3.02742	17.2177	0.000598189	0.0233186
Zfp229	-0.312888	2.00209	17.2161	0.000598456	0.0233186
Ttn	-0.766799	2.77753	17.1864	0.000603244	0.0234415
Grm1	0.120264	6.46055	17.1729	0.000605434	0.0234611
Mertk	0.291117	5.23351	17.1632	0.000607021	0.0234611
Mfsd9	-0.157132	3.12723	17.1325	0.000612049	0.0235918
Rhoq	-0.14248	5.18797	17.1156	0.00061484	0.0235942
2019-03-01	-0.172941	5.37625	17.0987	0.000617639	0.0235942
Calcrl	-0.342607	3.32404	17.0946	0.000618333	0.0235942
Evc2	0.190849	5.55245	17.0924	0.000618692	0.0235942
Sipa1	0.18259	4.0706	17.0492	0.000625939	0.0238072
Adgrg2	-0.335521	1.05565	16.9409	0.000644531	0.0244496
Npnt	0.319112	5.3638	16.9112	0.000649736	0.024582
Cartpt	-0.320695	0.91737	16.8968	0.000652268	0.0246128
Plekhg5	0.160913	7.5968	16.8859	0.000654209	0.0246213
Postn	-0.579103	1.26229	16.8632	0.000658242	0.0246756
Ncapd2	0.1329	4.83825	16.8547	0.000659772	0.0246756
Tlr4	-0.431941	0.67234	16.8337	0.000663536	0.0246756
Timp4	0.104324	5.11478	16.8275	0.000664662	0.0246756
Grem2	-0.265909	4.45597	16.8257	0.000664987	0.0246756
Susd1	0.172039	3.80081	16.8164	0.000666665	0.0246756
Ddc	-0.39648	2.38158	16.8087	0.000668068	0.0246756
Cdo1	-0.118032	4.18573	16.7964	0.000670302	0.0246756
Arid1b	0.103038	7.0899	16.7806	0.000673187	0.0246756
Swap70	-0.242803	3.68168	16.78	0.000673302	0.0246756
Ep400	0.113449	6.91064	16.773	0.000674582	0.0246756
Tanc1	0.189445	7.6611	16.7496	0.000678895	0.0247702
Cdh10	-0.22931	5.28071	16.7206	0.000684271	0.0248776
Gm11681	0.463009	1.16747	16.7059	0.000687013	0.0248776
Disc1	0.355733	1.12343	16.7034	0.000687491	0.0248776
Anxa11	0.328628	4.96816	16.6965	0.00068878	0.0248776
Sipa1l3	0.219504	8.02569	16.6785	0.000692177	0.0249375
Khsrp	0.14004	6.73569	16.6244	0.000702478	0.0251948
Adcy9	0.137535	7.62687	16.6226	0.000702833	0.0251948
Hdac9	-0.216163	5.58013	16.5883	0.000709446	0.0253684
Chil1	0.188813	2.92804	16.5551	0.000715929	0.0255366
Gp5	0.361676	0.634826	16.5337	0.000720149	0.0255613
Sema3c	-0.283549	4.90898	16.5335	0.000720186	0.0255613
Txndc17	-0.140394	4.39234	16.5168	0.000723492	0.0256152
Pak7	-0.161069	5.29085	16.492	0.000728423	0.0257262
Gm13293	-0.440748	0.634812	16.4814	0.000730561	0.0257384
Nedd4l	0.167009	7.73003	16.3792	0.000751388	0.0263774
Glt8d2	0.161427	3.90731	16.3729	0.000752679	0.0263774
Sqle	-0.14777	5.85737	16.3446	0.000758592	0.0263774
Ksr1	0.234926	7.14062	16.342	0.000759122	0.0263774
Prdx1	-0.166905	5.98288	16.3385	0.000759864	0.0263774
Tfpi	-0.333789	1.92298	16.3351	0.000760569	0.0263774
Arhgef3	0.147532	6.86784	16.3253	0.000762625	0.0263774
Crim1	-0.132524	7.30611	16.3132	0.000765181	0.0263774
Fam83d	0.428915	1.27762	16.2918	0.000769723	0.0263774
Med1	0.071065	5.88226	16.2869	0.00077077	0.0263774
Mkx	0.280139	3.95792	16.2847	0.000771222	0.0263774
Arhgef17	0.146979	8.53459	16.2779	0.000772673	0.0263774
2210408I21Rik	-0.237748	3.30613	16.2686	0.000774665	0.0263774
Polg	0.10081	6.08044	16.2618	0.000776126	0.0263774
Sema6a	-0.236004	4.64567	16.261	0.000776292	0.0263774
Klf6	-0.180116	4.84877	16.232	0.000782559	0.0264068
Ralgapa2	0.150557	5.25677	16.2312	0.000782731	0.0264068
Arhgap39	0.193444	7.59213	16.224	0.000784284	0.0264068
Ciart	0.347943	3.12721	16.2177	0.000785658	0.0264068
Tma7	-0.156834	3.84454	16.205	0.000788427	0.0264068
Cyyr1	-0.613194	0.440608	16.1943	0.00079076	0.0264068
Pacsin2	0.13449	5.96373	16.1899	0.000791735	0.0264068
Galk2	-0.115208	4.59064	16.1892	0.00079189	0.0264068
Fam107a	0.155784	8.58491	16.1776	0.00079443	0.02643
Tuba8	-0.21008	3.49768	16.1069	0.000810175	0.0268914
E2f1	0.194546	2.75287	16.0979	0.000812224	0.0268972
Mast4	0.144037	6.35324	16.0429	0.000824743	0.0272457
Lyst	0.262796	6.75439	16.0348	0.000826609	0.0272457
Nphp4	0.185243	5.09402	16.0268	0.00082845	0.0272457
Rnf39	0.363309	1.93777	15.9909	0.00083678	0.0273884
Twf2	0.150795	5.4844	15.9844	0.000838307	0.0273884
Itgbl1	-0.387669	3.10445	15.9835	0.000838519	0.0273884
Eng	-0.224966	4.22709	15.9691	0.000841897	0.0274363
Hpdl	0.429754	2.32938	15.9544	0.000845359	0.0274605
Shisa7	0.202791	8.22962	15.9497	0.00084647	0.0274605
Met	-0.411161	2.49716	15.937	0.000849479	0.0274959
Drd5	0.280615	4.36344	15.9166	0.000854327	0.0275905
Rab33b	-0.109602	4.91133	15.8919	0.00086024	0.027683
Ephb6	-0.122229	6.68886	15.8886	0.000861052	0.027683
Tbata	0.13268	3.65765	15.8634	0.000867141	0.0277833
E130012A19Rik	0.372721	4.84703	15.8545	0.000869308	0.0277833
Glud1	-0.102791	7.97256	15.8517	0.000869985	0.0277833
Vrk2	-0.310907	1.11306	15.8205	0.000877627	0.0279651
Klhl26	0.147488	6.63015	15.7656	0.000891265	0.0283367
Smim3	0.272956	3.99745	15.7541	0.000894148	0.0283607
Dand5	0.143848	3.28712	15.7468	0.000895975	0.0283607
Adam8	0.36731	3.19863	15.7284	0.000900637	0.0284455
Gss	0.12328	4.70404	15.6991	0.000908084	0.0285597
Cpe	-0.0977636	11.5323	15.6985	0.000908238	0.0285597
Mei4	-0.347472	0.159652	15.6785	0.000913373	0.0286505
Tek	-0.330052	3.48385	15.6717	0.000915122	0.0286505
Oplah	0.156101	5.12077	15.6565	0.000919059	0.0286988
Bmp5	-0.493733	0.206596	15.6503	0.000920669	0.0286988
Il20rb	0.419396	2.27393	15.6336	0.000925019	0.0287719
Mob3a	-0.176505	3.48855	15.5805	0.000938986	0.0291431
Cyp2d22	0.143357	5.05946	15.5658	0.000942917	0.0292019
Triqk	-0.211669	3.73219	15.5564	0.000945424	0.0292164
Fgfrl1	-0.204596	4.45118	15.5368	0.000950675	0.0293155
Gabra2	-0.285723	7.16149	15.5216	0.000954773	0.0293787
Pi4k2b	-0.283468	1.64973	15.4026	0.000987579	0.0303231
Dcaf12l1	-0.134021	6.10334	15.3805	0.000993804	0.030449
Cyp51	-0.179465	6.08401	15.3694	0.000996944	0.0304735
Slc7a4	0.156546	6.45549	15.3627	0.000998854	0.0304735
Cdh5	-0.271281	3.37982	15.3384	0.00100578	0.0305327
Rcor2	0.176169	3.88802	15.3362	0.0010064	0.0305327
Kcnj16	-0.31047	4.4836	15.3275	0.00100891	0.0305327
Ndufaf2	-0.116446	3.66391	15.32	0.00101107	0.0305327
Mkl1	0.214751	6.94801	15.3187	0.00101144	0.0305327
Klhl6	-0.267003	0.764013	15.3022	0.00101621	0.0306122
Ramp2	0.187397	4.44687	15.2699	0.00102564	0.0308316
Tmprss6	0.735129	-0.019947	15.2506	0.0010313	0.0309368
Angpt1	-0.350259	3.08142	15.1783	0.00105287	0.0315179
Zbtb16	0.20627	6.04799	15.1377	0.00106519	0.0318204
Atp5e	-0.103431	6.17093	15.1287	0.00106794	0.0318363
Lum	-0.464909	2.66005	15.0896	0.00108	0.0321128
Flt3	0.168007	3.47729	15.0841	0.0010817	0.0321128
Pde4c	0.422434	0.958936	15.0424	0.00109475	0.0324332
Pla2g4a	-0.339803	1.80478	14.9901	0.00111136	0.0328507
Fstl4	0.312363	3.36389	14.9811	0.00111427	0.0328507
Dpp4	-0.394656	0.760957	14.9766	0.00111572	0.0328507
Mafa	0.69887	0.79207	14.9685	0.00111832	0.0328599
Sec16a	0.0823054	6.6393	14.9267	0.00113189	0.0331905
Ror1	0.295577	1.95706	14.9121	0.00113667	0.0332627
Hist3h2a	0.163455	4.80692	14.8794	0.00114749	0.0334453
Ehd3	0.136865	7.70111	14.8791	0.00114757	0.0334453
Rgs4	-0.196193	7.3741	14.8607	0.00115369	0.0335553
Med15	0.123479	6.31595	14.8295	0.00116418	0.0337918
Krt73	0.267256	2.53429	14.7761	0.00118237	0.0342504
Rgs20	-0.201599	3.94039	14.7556	0.0011894	0.0343847
Fam149a	-0.156717	4.2151	14.7403	0.00119473	0.034416
Por	0.092461	6.40876	14.7264	0.00119956	0.034416
B3gat2	0.149419	3.80459	14.7225	0.00120093	0.034416
Kdr	-0.317177	3.56334	14.7174	0.00120271	0.034416
Tspan18	0.216381	5.41315	14.7091	0.0012056	0.034416
Tagln3	-0.135958	7.59846	14.7029	0.00120778	0.034416
Paxip1	0.0871667	5.86376	14.6999	0.00120885	0.034416
Dnah1	0.262436	3.57054	14.6975	0.00120968	0.034416
Ino80d	0.123826	5.57755	14.6368	0.00123126	0.0349605
Edn1	-0.420215	0.326002	14.5639	0.00125777	0.0356425
Ercc4	0.103415	5.0955	14.5077	0.00127863	0.0361624
Wnt16	0.517084	-0.099013	14.4759	0.0012906	0.0364289
Rbfox2	0.116681	8.32856	14.4662	0.0012943	0.0364616
Ubash3a	0.678558	-0.103926	14.4551	0.00129853	0.0364923
Ttpa	-0.218573	2.35466	14.4493	0.00130073	0.0364923
2019-03-08	-0.109582	6.2609	14.4433	0.00130303	0.0364923
Kcnj11	0.152114	5.629	14.4193	0.00131226	0.0365436
Ccdc134	0.14045	3.4548	14.4178	0.00131281	0.0365436
Lipo1	-0.235011	2.52069	14.4117	0.00131517	0.0365436
Crispld1	-0.348521	3.03638	14.4094	0.00131606	0.0365436
Tmem178	0.102972	6.09487	14.4054	0.0013176	0.0365436
Klhl34	0.159571	6.43176	14.383	0.00132634	0.0366818
Pnpla2	0.167233	4.2638	14.3795	0.0013277	0.0366818
Shroom1	0.192617	2.79225	14.3604	0.00133516	0.036817
Rpusd3	0.194394	3.7121	14.3512	0.0013388	0.0368466
Cacna1e	0.167883	8.64921	14.3412	0.00134274	0.0368841
Mkl2	0.167897	8.28674	14.3144	0.00135341	0.0371063
Gm12338	-0.092901	5.63633	14.2974	0.00136021	0.0372214
Zfp532	0.08868	6.266	14.2681	0.00137204	0.0374736
Efcab1	-0.349271	2.50903	14.2459	0.00138107	0.0376485
Trim17	0.264975	2.91769	14.2204	0.00139153	0.0378617
Trrap	0.142265	7.96647	14.1911	0.00140364	0.038101
Tceal6	-0.120443	5.57894	14.1863	0.00140564	0.038101
Prkcd	0.435519	4.71229	14.151	0.00142042	0.0384289
Slc30a3	0.194516	6.68451	14.1417	0.00142434	0.0384624
Kif16b	-0.129312	3.93379	14.1141	0.00143605	0.0386752
Fam212a	0.232277	2.13103	14.1105	0.00143761	0.0386752
Pla2g2f	0.629024	1.7528	14.087	0.00144767	0.0388079
Tspan12	-0.140037	4.52505	14.0863	0.00144796	0.0388079
Pcdhga8	0.31445	3.45739	14.0618	0.00145855	0.0389766
Rfesd	-0.141024	3.31776	14.0592	0.00145969	0.0389766
Lrrc9	-0.477564	0.951228	14.0387	0.00146865	0.0391091
Vegfc	-0.24566	1.8086	14.0353	0.0014701	0.0391091
Zfp955a	-0.199272	2.73004	14.0113	0.00148068	0.0393177
Asap2	0.104114	5.91293	13.9957	0.00148757	0.0394152
Fuca2	-0.106507	5.27563	13.9906	0.00148986	0.0394152
Xylt1	-0.209818	4.20558	13.9565	0.00150509	0.039745
A330076H08Rik	-0.393706	2.11829	13.9092	0.00152649	0.0402008
Oser1	-0.213908	1.20022	13.9027	0.00152949	0.0402008
Ddo	-0.318991	3.6331	13.8999	0.00153077	0.0402008
Dio2	0.231665	6.15369	13.8737	0.00154282	0.0404434
Ptn	-0.13492	7.46251	13.8529	0.00155243	0.0406211
Galnt16	0.122065	8.08742	13.8337	0.0015614	0.0407095
Bhlhe22	0.22694	7.07113	13.8335	0.00156149	0.0407095
Gm10754	-0.309365	1.07686	13.8176	0.00156897	0.0408302
Wnk4	0.322641	2.98706	13.8113	0.00157196	0.0408339
Sh3bgrl	-0.174187	7.26446	13.795	0.00157968	0.0409602
Bach2	-0.194091	3.73242	13.7705	0.00159134	0.041188
Aspa	-0.274741	3.85587	13.755	0.00159878	0.041306
Trank1	0.232592	9.01609	13.7312	0.00161025	0.0414889
Cfl2	-0.107521	6.08589	13.7283	0.00161164	0.0414889
Dpysl3	-0.163495	6.22058	13.7067	0.00162219	0.0416454
Nadk	0.104634	6.43751	13.7007	0.00162513	0.0416454
Auts2	0.133683	6.79502	13.698	0.00162643	0.0416454
Numa1	0.107107	7.36766	13.6781	0.00163622	0.0418212
Anks3	0.142576	5.89566	13.6625	0.00164394	0.0418947
Ryr2	0.157896	8.65713	13.6605	0.00164493	0.0418947
Echdc1	-0.162955	3.11007	13.6479	0.00165121	0.0419799
Bcl2	-0.153518	3.9066	13.6318	0.00165925	0.0421097
Alox8	0.19338	2.59866	13.6159	0.00166725	0.0422263
1700028P14Rik	-0.501089	0.338483	13.6077	0.00167136	0.0422263
Dbp	0.338469	5.58422	13.6051	0.00167268	0.0422263
Il16	0.218338	5.91208	13.5578	0.00169679	0.0426316
Inhbb	-0.226938	3.4282	13.5569	0.00169728	0.0426316
Grina	0.120716	8.99657	13.5561	0.00169765	0.0426316
Stxbp2	0.278996	4.96477	13.5396	0.0017062	0.0427713
Trim11	0.143603	5.05568	13.5305	0.00171087	0.042775
Zfp493	-0.215036	2.08974	13.5278	0.00171231	0.042775
Nuf2	-0.245683	1.95725	13.5196	0.00171658	0.0428071
Stc2	0.268182	2.0206	13.5128	0.00172009	0.0428201
Hspa1a	0.273072	3.22971	13.5036	0.00172492	0.0428658
Kazald1	0.308672	0.979656	13.4939	0.00172999	0.0429174
Ugt8a	-0.247461	5.69033	13.4481	0.00175426	0.0434445
Slit1	0.151554	8.35641	13.4218	0.00176835	0.0436742
Plekha5	0.152485	6.14342	13.4194	0.00176963	0.0436742
Evpl	0.431142	2.0173	13.4108	0.00177427	0.0436876
Mapkapk5	0.102922	5.09811	13.4071	0.00177627	0.0436876
Arhgap42	-0.184305	3.40016	13.3848	0.00178834	0.0439091
Slc25a18	-0.201284	5.77224	13.3748	0.00179383	0.0439689
Rnd2	-0.145541	5.25219	13.3663	0.00179846	0.044007
Htr6	0.268404	2.14444	13.3605	0.00180165	0.04401
Nras	-0.10365	5.62036	13.3492	0.00180789	0.0440873
Inf2	0.294185	7.40479	13.33	0.00181848	0.0442703
Gapdh	-0.249894	5.4929	13.3084	0.00183056	0.0444887
Trim13	-0.148118	3.14754	13.3002	0.00183513	0.0445244
Rad21	-0.0967249	6.9862	13.2661	0.00185437	0.0449153
Ace2	-0.321288	0.404624	13.2401	0.00186922	0.0451985
Baiap2	0.146366	8.58725	13.2076	0.00188794	0.0455742
Gse1	0.20856	7.4524	13.1926	0.00189659	0.0456803
Supt6	0.0900926	8.21831	13.189	0.0018987	0.0456803
Hspa1b	0.274662	3.53499	13.1677	0.00191119	0.0458867
Samd4	-0.162961	4.71018	13.1634	0.00191368	0.0458867
Ccnd1	0.137853	5.89436	13.138	0.00192867	0.0460616
Dkk3	0.15257	8.8468	13.1357	0.00193007	0.0460616
Rasgrp3	-0.203505	3.57227	13.1348	0.00193061	0.0460616
Mpp6	-0.117842	5.04465	13.1228	0.0019377	0.0461538
2019-09-09	0.146047	6.81351	13.1146	0.00194261	0.0461942
Tmem252	-0.667104	0.0800829	13.0808	0.00196292	0.0465999
Tmem194	0.155993	2.77251	13.0604	0.00197533	0.0468169
Bcl2l2	-0.0701413	7.4099	13.0489	0.00198234	0.0469055
E430025E21Rik	-0.105133	5.55777	13.04	0.0019878	0.0469573
Slc14a1	-0.170744	4.34536	12.9959	0.00201505	0.0475228
Ptprg	-0.173857	6.90422	12.9804	0.00202469	0.0476716
Hddc2	-0.145573	3.41927	12.9717	0.00203017	0.0477222
C2cd4a	0.512622	1.23433	12.9564	0.00203979	0.047863
Mus81	0.137223	4.42061	12.9499	0.00204391	0.047863
Lims1	-0.148547	5.02123	12.9463	0.00204617	0.047863
Atp5k	-0.109193	5.4554	12.9291	0.0020571	0.0480404
Dynll1	-0.0935755	7.76384	12.9112	0.00206856	0.048185
Slc9a5	0.164784	4.52573	12.9028	0.00207395	0.048185
Pcdhga1	0.318014	2.71026	12.9027	0.002074	0.048185
Pecam1	-0.271515	3.80581	12.8985	0.00207674	0.048185
Shisa8	0.576513	0.795048	12.8753	0.00209171	0.0484533
Hlf	0.151327	7.40315	12.8702	0.00209506	0.0484533
Mcam	-0.326549	4.33333	12.8372	0.00211661	0.0488728
Plscr4	-0.181614	3.10286	12.8227	0.0021262	0.0489012
Smg7	0.0855802	7.00769	12.8168	0.00213009	0.0489012
Cox7c	-0.167578	3.13726	12.8134	0.00213235	0.0489012
Cyth1	0.101925	7.09991	12.8058	0.00213739	0.0489012
Wnt11	0.409866	0.367705	12.8052	0.0021378	0.0489012
Txlng	0.095497	4.48676	12.8044	0.0021383	0.0489012
Drd2	0.289133	0.793123	12.7951	0.00214455	0.048966
Zfpm1	0.272355	5.2412	12.7858	0.00215077	0.0490049
Gpr83	0.148284	3.49757	12.7823	0.00215309	0.0490049
Aff3	0.110822	6.30861	12.7718	0.00216015	0.0490878
Wwox	-0.13167	3.85652	12.7525	0.00217317	0.0493056
Atf6b	0.105054	6.66854	12.7081	0.00220351	0.0497632
Rarb	-0.166558	2.88101	12.7079	0.00220364	0.0497632
Pcdhb7	0.184359	3.50339	12.7077	0.00220376	0.0497632
Nmb	0.197377	2.17037	12.697	0.00221118	0.0498524
Ednrb	-0.199498	5.83533	12.6739	0.00222716	0.0501339
Uap1	-0.0943205	5.68317	12.6608	0.00223632	0.0502611
B230216N24Rik	-0.294602	1.82908	12.6407	0.00225046	0.0504998
Msmo1	-0.192118	6.264	12.6313	0.00225705	0.0505685
Gaa	0.145825	8.59155	12.6218	0.00226376	0.0506397
Dars	-0.12612	6.0933	12.6027	0.00227741	0.0508657
Cetn2	-0.143439	5.00017	12.5867	0.00228882	0.0510411
Pomp	-0.0812794	6.05819	12.575	0.00229727	0.0511499
Ntrk3	0.0813044	6.68776	12.5591	0.00230876	0.0513261
Slc25a4	-0.0733308	9.20317	12.5232	0.00233497	0.0518284
Rab3c	-0.248191	8.97668	12.506	0.00234761	0.0520284
Gramd4	-0.093897	5.53391	12.4975	0.00235387	0.0520866
Pir	-0.247983	2.21777	12.4713	0.00237338	0.0524375
Nkiras2	-0.162634	1.94787	12.4633	0.00237937	0.0524889
Sart1	0.106219	6.17416	12.403	0.00242505	0.053366
Slfn2	0.370256	0.796268	12.4011	0.00242657	0.053366
Rap1b	-0.118187	6.03254	12.3652	0.00245426	0.0538922
Endod1	0.110514	6.8271	12.3377	0.00247571	0.0541426
Cav2	-0.230337	5.05661	12.3368	0.00247636	0.0541426
Rn45s	-0.968554	11.32	12.3253	0.00248541	0.0541426
Elmod3	0.137203	4.69542	12.3248	0.0024858	0.0541426
Fmo2	0.6542	0.750979	12.3212	0.00248863	0.0541426
Map1a	0.100088	10.7313	12.3203	0.00248937	0.0541426
Icam2	-0.297939	0.968946	12.3133	0.0024949	0.0541426
Pcdhb19	0.189576	2.45983	12.3078	0.00249926	0.0541426
Fuk	0.135508	4.96263	12.3073	0.00249964	0.0541426
Mms19	0.0848709	5.58675	12.3008	0.00250476	0.0541717
Lpar1	-0.2561	4.88132	12.2859	0.00251664	0.0543464
Cerkl	-0.314718	1.68223	12.2808	0.00252071	0.0543526
Ppp1r16b	0.150522	7.50766	12.2758	0.00252478	0.0543586
Ppp2r2b	-0.140042	6.7975	12.2647	0.00253364	0.0544675
Cxcl14	0.157492	6.27305	12.2461	0.00254863	0.0546316
Lap3	-0.156904	5.6416	12.2458	0.00254889	0.0546316
Slc35f3	0.12234	5.55974	12.2376	0.00255558	0.0546418
Il13ra1	-0.225555	2.65882	12.2335	0.00255892	0.0546418
Sfrp4	-0.351949	0.651212	12.2312	0.0025608	0.0546418
Trio	0.0942298	8.03159	12.2199	0.00256995	0.0547283
Mafb	0.138341	3.98804	12.2143	0.00257457	0.0547283
Ids	-0.137765	9.1574	12.2122	0.0025763	0.0547283
Rhobtb3	-0.162212	4.93504	12.2029	0.0025839	0.0548084
Cabp7	0.170505	6.54647	12.1823	0.00260092	0.0550487
Amn1	-0.16563	3.20888	12.1799	0.0026029	0.0550487
1700001O22Rik	0.308276	1.87654	12.1689	0.00261204	0.0551605
Wipf3	0.268034	9.26263	12.1495	0.00262821	0.0553588
Kcnc3	0.194965	7.85504	12.1484	0.00262915	0.0553588
Celf4	-0.11209	8.95114	12.1409	0.00263547	0.0554106
Pcdhgb5	-0.188603	2.691	12.1288	0.00264568	0.0554851
Cebpb	0.52929	3.60965	12.1275	0.00264675	0.0554851
4933427D14Rik	0.143831	5.59116	12.0421	0.00271998	0.056937
Fam114a1	-0.205205	2.51684	12.0243	0.00273553	0.0571167
Mal2	-0.0963776	7.77479	12.02	0.0027393	0.0571167
Usp29	-0.1514	4.64871	12.0186	0.00274052	0.0571167
Usp50	0.440154	0.0541922	12.0072	0.00275059	0.0572433
Nubpl	-0.19355	1.45757	11.9999	0.00275699	0.0572742
Srd5a1	-0.162679	3.69365	11.9965	0.00276006	0.0572742
Gm15663	-0.15676	2.70528	11.9781	0.00277636	0.0575293
Pygm	0.25625	4.56935	11.931	0.00281866	0.0582603
Casp3	-0.153784	3.2904	11.9298	0.00281977	0.0582603
Cldn19	0.502602	-0.250516	11.8962	0.00285048	0.0588101
Ick	-0.114981	5.03328	11.852	0.00289133	0.0595672
Slc39a8	-0.26588	1.83835	11.813	0.00292794	0.0602348
Evc	0.162404	3.93904	11.799	0.00294121	0.0604212
Wscd2	0.149445	6.65764	11.7905	0.00294927	0.0604537
Zfp811	0.137831	3.6239	11.7885	0.00295122	0.0604537
Sp2	0.109397	4.19964	11.7803	0.00295909	0.0604632
Igf1	-0.205596	3.23576	11.7693	0.00296962	0.0604632
Il27ra	0.317904	1.12996	11.7678	0.00297108	0.0604632
Tcte1	0.323296	0.722663	11.7645	0.00297419	0.0604632
Icosl	0.184924	3.92195	11.7618	0.00297685	0.0604632
Tnip2	0.147137	4.67246	11.7616	0.00297699	0.0604632
Syt2	0.335241	3.55039	11.7499	0.00298827	0.0605878
Aagab	0.0772574	6.60818	11.7465	0.00299157	0.0605878
Ank3	0.0876607	8.14629	11.7303	0.00300733	0.0607637
Bche	-0.366213	2.56801	11.7268	0.00301072	0.0607637
Pard3	0.134379	4.66152	11.7245	0.00301297	0.0607637
Zfp54	-0.294998	0.606602	11.6974	0.00303955	0.0612047
Cog1	0.132178	5.90252	11.6936	0.00304338	0.0612047
Glipr1	-0.378811	0.201196	11.682	0.00305483	0.0612429
Dusp16	-0.12837	3.83363	11.6753	0.00306146	0.0612429
Fam151b	-0.138522	2.57457	11.6749	0.00306186	0.0612429
Plat	-0.161118	5.38725	11.6726	0.00306414	0.0612429
Dcx	-0.191645	4.83259	11.6686	0.00306818	0.0612429
Sart3	0.111012	6.00387	11.6628	0.00307388	0.0612429
Adamts1	-0.28516	4.65161	11.6616	0.00307517	0.0612429
Plekhn1	0.198474	2.97784	11.647	0.00308979	0.0614099
Dtd2	-0.127367	3.2418	11.6446	0.00309212	0.0614099
Mpv17	-0.0791802	5.45788	11.6389	0.00309794	0.0614404
Hhatl	0.261267	3.22311	11.6342	0.00310264	0.0614485
Lect1	-0.438582	0.753401	11.6253	0.00311162	0.0614769
Proser1	0.128242	5.05703	11.6243	0.00311265	0.0614769
Prrc1	-0.0993728	4.55154	11.6161	0.00312093	0.0615506
Npy2r	-0.176498	6.24214	11.609	0.00312816	0.0615506
Med13l	0.0921915	7.05029	11.6031	0.00313421	0.0615506
Ubxn8	-0.124712	4.04872	11.6016	0.00313578	0.0615506
Ttll3	0.166841	4.38097	11.5995	0.00313784	0.0615506
Polr2m	-0.0931589	7.44402	11.5867	0.00315103	0.0616562
1700001K19Rik	0.242975	1.56659	11.5831	0.00315468	0.0616562
Itgb1	-0.180406	5.91263	11.5817	0.00315612	0.0616562
Fbln5	-0.459604	2.34029	11.5644	0.00317401	0.0619213
Twist1	-0.325164	0.659981	11.5505	0.00318835	0.0620247
Rpl37a	-0.134712	3.67233	11.5503	0.00318856	0.0620247
Itpr2	0.124248	4.93197	11.5428	0.00319639	0.0620247
Ccdc28b	0.125928	4.27191	11.5413	0.00319795	0.0620247
Maoa	-0.145968	4.95604	11.5374	0.003202	0.0620247
Bnip3l	-0.115067	6.63901	11.5343	0.00320527	0.0620247
Fance	0.156595	4.24647	11.528	0.00321191	0.0620696
Ankrd13a	0.110564	5.68503	11.5178	0.0032226	0.0621223
Armcx4	-0.110822	6.65502	11.5171	0.00322331	0.0621223
Mtrr	0.106538	4.3904	11.5084	0.00323249	0.0621319
Grin1	0.160133	8.907	11.5064	0.00323467	0.0621319
Ajap1	0.144377	5.58163	11.5008	0.00324059	0.0621319
Rexo1	0.0948185	6.14241	11.5003	0.00324114	0.0621319
Arhgef2	0.099408	7.50659	11.4571	0.00328729	0.0629324
Tnfrsf11b	-0.422261	-0.155551	11.4244	0.00332266	0.0635249
Tmem181c-ps	0.399087	1.14955	11.4037	0.00334528	0.0638091
Asphd2	0.13691	6.94071	11.4027	0.00334643	0.0638091
Fam111a	-0.283456	1.00643	11.3926	0.00335754	0.0638846
9630001P10Rik	-0.286865	0.796717	11.3878	0.00336277	0.0638846
Zzef1	0.0912082	6.57915	11.3841	0.00336689	0.0638846
Ndufb6	-0.0877235	5.53966	11.3813	0.00336998	0.0638846
Atic	-0.101501	4.96414	11.3759	0.00337597	0.0638846
Slc4a8	0.111382	7.30412	11.3749	0.00337712	0.0638846
Nudt17	0.195213	3.04433	11.3644	0.0033887	0.0640192
Daam1	-0.078316	6.56396	11.3594	0.00339437	0.0640419
Serpinb6a	-0.110039	4.93458	11.3494	0.00340543	0.0641663
Sh3glb1	-0.107766	6.45459	11.3295	0.00342787	0.064449
Cyb5r1	-0.108228	4.60969	11.3281	0.00342943	0.064449
Glipr2	-0.254084	1.85514	11.3201	0.00343849	0.0645162
Exoc6b	0.14449	7.3645	11.317	0.003442	0.0645162
Lhfpl1	-0.424377	0.909203	11.2886	0.00347435	0.0648983
Tnfrsf22	-0.377218	-0.0883998	11.2853	0.00347807	0.0648983
Tnrc6c	0.0956186	7.34269	11.2718	0.00349363	0.0648983
Ndufs6	-0.102218	4.39168	11.2681	0.00349795	0.0648983
Synm	0.111076	5.95569	11.2653	0.00350111	0.0648983
Pdha1	-0.094496	7.72312	11.265	0.0035015	0.0648983
Trp53bp1	0.0773625	7.15977	11.2648	0.00350169	0.0648983
Thbs3	0.267497	4.84004	11.2643	0.00350227	0.0648983
Rab13	-0.159465	2.2809	11.2636	0.00350312	0.0648983
Ccbe1	0.208182	5.19167	11.2543	0.00351382	0.0650125
Lrrc75b	-0.130707	4.09097	11.2475	0.00352182	0.0650765
Il6st	-0.151102	6.39103	11.2355	0.00353573	0.0652322
Fn3krp	0.0922146	5.37541	11.2324	0.00353934	0.0652322
Pcdhga11	0.206606	4.5201	11.2284	0.00354403	0.0652347
Flnb	0.204548	6.99286	11.1993	0.00357828	0.0657282
Slc35c2	0.115578	6.06375	11.1979	0.00358001	0.0657282
Txnl1	-0.0960663	6.19355	11.1921	0.00358688	0.0657701
Pcdhgb8	0.312858	0.945484	11.1849	0.00359537	0.0658417
Syt11	-0.0770319	9.797	11.1674	0.00361636	0.0661415
Hnrnpul1	0.0896178	6.62767	11.146	0.00364199	0.0664672
Brca1	-0.25145	0.895207	11.1449	0.00364343	0.0664672
Cyp20a1	-0.188525	3.23626	11.0986	0.00369976	0.0672358
Klf15	0.146874	4.86524	11.095	0.00370416	0.0672358
Kif17	0.143906	4.73199	11.0945	0.00370485	0.0672358
Ivd	0.0912639	6.47212	11.0941	0.00370531	0.0672358
Lyrm1	-0.139882	2.89125	11.089	0.00371159	0.0672358
Crlf2	0.26744	3.65058	11.0851	0.0037164	0.0672358
Ccdc138	-0.200092	1.88806	11.0835	0.00371839	0.0672358
2610002M06Rik	-0.12487	6.18655	11.0752	0.00372863	0.0672914
Zfp831	0.0941306	5.72458	11.0734	0.00373085	0.0672914
Fstl1	-0.184868	5.38152	11.0565	0.00375191	0.0675862
Xdh	0.3513	2.40851	11.0468	0.00376403	0.0676489
H2-Ke6	0.18186	4.66935	11.0452	0.00376602	0.0676489
Ptprj	0.162619	7.00207	11.0424	0.00376954	0.0676489
Plcl1	0.206307	5.49752	11.0127	0.00380702	0.0681888
Syt10	-0.27274	2.71692	11.011	0.00380914	0.0681888
Ric1	0.123379	6.11821	10.9736	0.00385698	0.0689591
0610040B10Rik	-0.255255	-0.0630419	10.9665	0.00386619	0.0690377
Ankrd63	0.165581	4.74457	10.9552	0.00388084	0.0691051
Gsta4	-0.0885235	5.32288	10.9523	0.00388453	0.0691051
Herc4	-0.0906881	4.91704	10.951	0.00388619	0.0691051
Rps6ka4	0.0933233	5.68479	10.9487	0.00388924	0.0691051
Cnih1	-0.0880629	5.86505	10.9032	0.0039489	0.0700783
Nxpe4	-0.23735	3.46791	10.8844	0.00397373	0.0703814
Gba2	0.0947525	6.7638	10.8829	0.00397579	0.0703814
Tacc1	0.0953963	7.30257	10.8663	0.00399801	0.0706874
Rnf14	-0.0949115	8.51966	10.846	0.00402522	0.0710809
Tubgcp2	0.0818692	5.67298	10.8403	0.00403297	0.0710992
Aff1	0.164982	4.80726	10.8379	0.00403628	0.0710992
Cdh15	0.384466	1.49147	10.8334	0.00404234	0.0710992
Edc4	0.0944863	6.67097	10.8304	0.00404637	0.0710992
Atxn7l3b	-0.0927368	7.86518	10.827	0.00405105	0.0710992
Kcnk4	0.159984	3.41209	10.816	0.00406608	0.0712278
Ctso	-0.154855	5.21521	10.8143	0.00406832	0.0712278
Inpp5d	0.105702	3.75374	10.8015	0.0040859	0.071367
Brdt	-0.0922696	4.34854	10.8013	0.00408622	0.071367
Tsc2	0.0937154	7.50512	10.7902	0.00410143	0.0714263
Arhgap18	-0.260327	2.7746	10.7901	0.0041015	0.0714263
Adamts5	-0.293642	0.745184	10.7879	0.00410456	0.0714263
Cops5	-0.0934039	5.92367	10.7787	0.00411735	0.0714376
Gm10857	0.415758	1.05751	10.7752	0.00412212	0.0714376
Kmt2c	0.101647	7.08522	10.7752	0.00412217	0.0714376
Cpne9	0.3793	3.97243	10.7686	0.00413132	0.0714376
Churc1	-0.126066	3.81974	10.7673	0.00413313	0.0714376
Diap3	-0.409213	0.558822	10.7659	0.0041351	0.0714376
Gm11201	0.212241	2.21779	10.7532	0.00415279	0.0716568
Qpct	-0.154085	3.60548	10.7412	0.00416962	0.0718242
Zmiz1	0.0741983	7.18389	10.7369	0.00417563	0.0718242
Vdac3	-0.0678191	5.07261	10.7345	0.0041791	0.0718242
Stat3	0.127338	5.79251	10.7255	0.00419175	0.0718242
Mn1	0.184344	4.92368	10.7244	0.0041933	0.0718242
Sds	0.249294	1.22065	10.719	0.00420097	0.0718242
Chd8	0.0666926	6.95247	10.7167	0.00420417	0.0718242
Prdx2	-0.0638279	7.20195	10.7138	0.00420826	0.0718242
Adamtsl1	-0.231009	3.31038	10.7124	0.00421032	0.0718242
Fam214a	0.157358	5.98592	10.7082	0.00421627	0.0718242
Fam134b	-0.107744	5.47119	10.7073	0.00421759	0.0718242
Lrrc10b	0.281929	6.04696	10.6948	0.00423535	0.0720412
Smad3	0.102377	6.67847	10.6483	0.00430245	0.0729817
Dcn	-0.70068	5.64472	10.646	0.00430577	0.0729817
Bcl6	0.166363	6.03833	10.6459	0.00430592	0.0729817
Ptpn20	-0.506812	0.118522	10.6248	0.00433689	0.0734198
Rgs14	0.1966	7.04014	10.6146	0.00435179	0.0735852
Ugp2	-0.152036	6.43784	10.6064	0.00436399	0.0736863
Mfsd2a	0.26094	4.65789	10.6036	0.00436804	0.0736863
Uqcrh	-0.0754592	6.88085	10.5962	0.00437896	0.0737159
Dlc1	-0.140329	6.03038	10.5937	0.00438273	0.0737159
Map4k4	-0.112372	7.39596	10.5894	0.00438911	0.0737159
Ostf1	-0.138244	4.14794	10.5883	0.00439082	0.0737159
Mir568	0.259165	2.53506	10.5851	0.0043955	0.0737159
Smg5	0.0843401	6.82085	10.5713	0.00441618	0.0738409
Acan	0.296052	2.78021	10.5696	0.00441864	0.0738409
Adam1a	0.179636	3.6629	10.5667	0.00442309	0.0738409
Dll3	0.263106	0.832683	10.5664	0.00442355	0.0738409
Epha3	-0.211626	3.74594	10.5421	0.00446014	0.0743005
Bcl7b	0.0995911	5.55418	10.5412	0.00446145	0.0743005
Cdr2l	0.140907	5.05835	10.5338	0.00447273	0.0744019
Tspan6	-0.149903	3.87925	10.5218	0.00449106	0.0745379
Braf	0.0716141	7.45023	10.5213	0.00449175	0.0745379
Rnf122	-0.209589	2.74191	10.5182	0.0044965	0.0745379
Tceal8	-0.125518	5.38178	10.502	0.0045213	0.0748625
Lpgat1	-0.113722	7.75592	10.4914	0.00453772	0.0750136
Sidt1	0.104321	6.36942	10.4893	0.00454089	0.0750136
Srsf2	0.0961524	7.10444	10.4782	0.0045582	0.0750826
Gm15421	-0.158962	4.43442	10.4748	0.00456338	0.0750826
2700081O15Rik	0.119635	6.39693	10.4738	0.00456493	0.0750826
Gm20754	0.208742	2.26763	10.4731	0.00456601	0.0750826
Traip	0.337835	4.94088	10.4635	0.00458097	0.0752423
Sptlc2	-0.0989261	4.64057	10.4499	0.00460237	0.0754954
Scrt2	0.215785	4.56086	10.446	0.00460848	0.0754954
Spidr	-0.139077	2.43789	10.4436	0.00461217	0.0754954
Myoc	-0.299878	4.83613	10.4237	0.00464356	0.0759225
Ssh1	-0.151109	3.79968	10.4166	0.00465492	0.0759566
Dbn1	0.127031	8.51772	10.415	0.00465743	0.0759566
Gltscr1	0.135177	5.12972	10.4124	0.00466154	0.0759566
Twist2	0.422956	0.359569	10.3987	0.00468344	0.0761968
Ppp1r13b	0.116015	7.18792	10.3965	0.00468691	0.0761968
Arxes2	-0.108849	5.12787	10.387	0.00470219	0.0763587
Ism1	0.311391	3.63177	10.3683	0.00473241	0.0767507
Gm3893	0.584103	2.12043	10.3654	0.00473704	0.0767507
Prdm15	0.117263	4.94253	10.3537	0.00475606	0.0769719
Pnpla8	-0.105685	6.89494	10.3482	0.00476501	0.0770299
Ankrd6	0.0828983	5.63828	10.3399	0.00477866	0.0771635
Fry	0.105987	7.98318	10.3295	0.00479573	0.0772591
C730002L08Rik	-0.409991	1.44635	10.3267	0.00480027	0.0772591
Scn5a	0.39081	1.25944	10.3264	0.00480075	0.0772591
Elavl4	-0.224991	6.11102	10.2991	0.00484585	0.0778975
Glrx	-0.166348	4.52358	10.285	0.00486937	0.0781881
Cacnb2	0.11227	6.31165	10.2247	0.00497146	0.0795926
Serpina3n	0.190385	5.78185	10.2245	0.00497171	0.0795926
Rgs10	0.136087	4.3764	10.2207	0.00497834	0.0795926
Ccnjl	0.183886	3.4312	10.2202	0.00497905	0.0795926
Tmem232	-0.374947	0.199278	10.2125	0.00499225	0.079685
Tmem136	0.0737868	4.97803	10.2104	0.00499594	0.079685
Ice2	-0.108031	3.57474	10.2072	0.0050015	0.0796851
Abracl	-0.227907	3.7308	10.2008	0.00501256	0.0797225
Hprt	-0.0876016	6.80335	10.1994	0.00501497	0.0797225
Flt1	-0.249546	4.92419	10.1807	0.00504736	0.080122
Rnf141	-0.125173	3.03065	10.1784	0.00505128	0.080122
Adnp2	-0.0834294	5.14886	10.1678	0.00506986	0.0802942
Rab11fip3	0.108886	7.53152	10.1621	0.00507975	0.0802942
Adamts3	-0.142033	5.04383	10.1613	0.00508114	0.0802942
Cntfr	0.129228	5.89414	10.1594	0.00508453	0.0802942
Gm5148	-0.0879022	3.86295	10.1388	0.00512079	0.0807299
Nsun7	0.150145	4.46665	10.1374	0.00512339	0.0807299
Sfswap	0.158458	6.57504	10.1259	0.00514372	0.0807948
Dusp18	0.0799826	5.43915	10.1247	0.00514589	0.0807948
Tmem106c	-0.0804181	4.61326	10.1246	0.00514596	0.0807948
Prrt2	0.10267	8.50359	10.1223	0.00515004	0.0807948
Plekhb2	-0.0627326	7.96932	10.114	0.00516484	0.0809384
Slc2a6	0.167574	5.43767	10.1061	0.0051791	0.0810449
Npepps	-0.0659158	7.38669	10.1021	0.00518626	0.0810449
Proca1	0.265695	1.00031	10.1008	0.00518859	0.0810449
Phyhip	0.125356	9.37607	10.0809	0.00522446	0.0815163
Csl	-0.117366	3.14312	10.0672	0.00524932	0.0817507
Sccpdh	-0.0834764	5.90884	10.0663	0.00525088	0.0817507
Fam69a	-0.10791	4.84489	10.063	0.00525695	0.0817563
Degs1	-0.0924889	6.32981	10.0456	0.00528869	0.082161
Egfem1	0.171133	3.63892	10.0383	0.00530214	0.0822583
Mtr	0.129462	3.75941	10.036	0.00530644	0.0822583
Spint1	0.329931	1.02904	10.0014	0.00537047	0.0831611
Bag5	0.0937662	5.60589	9.98627	0.00539878	0.0834794
Acot11	0.137593	5.53963	9.9842	0.00540267	0.0834794
Iqgap2	0.167585	7.06807	9.95921	0.00544983	0.0841174
Hapln4	0.136088	7.11426	9.95017	0.00546702	0.0841629
Hrk	-0.106631	6.24037	9.94662	0.00547377	0.0841629
Adam12	-0.150448	2.6385	9.94323	0.00548023	0.0841629
Zbtb10	-0.170264	3.19563	9.94208	0.00548244	0.0841629
Acyp2	-0.120034	3.80084	9.94079	0.00548489	0.0841629
4931414P19Rik	0.171878	2.02812	9.93917	0.00548799	0.0841629
Chst12	0.0918637	4.29774	9.92921	0.00550706	0.0843651
Efhd1	-0.199527	4.51754	9.91156	0.00554105	0.0847578
Dynlt3	-0.121632	7.2254	9.90977	0.00554452	0.0847578
Stat2	0.140343	5.07718	9.89595	0.00557131	0.0850568
Rgs8	0.169884	7.05851	9.8899	0.00558308	0.0850568
Il18	-0.116631	4.04701	9.88941	0.00558404	0.0850568
Nudt4	-0.104885	6.8122	9.88748	0.0055878	0.0850568
Plekhg4	0.326621	1.48069	9.88406	0.00559448	0.0850681
Ptcd1	0.119423	5.0323	9.86882	0.00562433	0.0854315
Mocs2	-0.0737235	5.50977	9.85956	0.00564256	0.0854477
Plekhh3	0.183987	3.89842	9.85758	0.00564647	0.0854477
Tfdp1	0.116735	5.20743	9.85027	0.00566092	0.0854477
Ermn	-0.235593	5.86207	9.84642	0.00566854	0.0854477
Herc2	0.0800088	8.58867	9.84591	0.00566956	0.0854477
Brap	0.0824634	6.35112	9.84483	0.00567169	0.0854477
Cstad	-0.234877	0.964392	9.84382	0.00567369	0.0854477
Tmod3	-0.0900381	4.72153	9.84153	0.00567824	0.0854477
Zc3h7a	0.0854973	5.70709	9.84113	0.00567903	0.0854477
Klf12	-0.207409	4.59548	9.82687	0.00570745	0.0857031
Dpf2	0.0875411	5.77038	9.82661	0.00570796	0.0857031
Igsf10	-0.219483	2.11592	9.81443	0.00573236	0.0859794
Zfp760	-0.134524	4.11661	9.80792	0.00574545	0.0860207
Il17ra	0.153984	3.34046	9.80709	0.00574711	0.0860207
Decr1	-0.164681	4.09297	9.79096	0.00577968	0.0863895
Asic2	0.143235	6.15157	9.78713	0.00578744	0.0863895
Syndig1l	0.199723	2.73396	9.78596	0.00578982	0.0863895
Dclk3	0.257254	4.85239	9.782	0.00579787	0.0864196
Ppp2r2d	-0.0762896	5.75087	9.77664	0.00580877	0.0864884
Hdac1	0.113453	3.54262	9.77381	0.00581455	0.0864884
Abr	0.108733	9.70867	9.76495	0.00583265	0.0866678
2019-09-03	0.0755086	9.40056	9.75541	0.00585222	0.0868685
Pgm2l1	-0.133916	8.98516	9.74648	0.00587058	0.0870509
Tub	0.0831913	8.63063	9.74157	0.00588072	0.0871111
Id2	-0.135865	6.09993	9.73537	0.00589355	0.087155
Pfkl	0.109107	8.35516	9.73426	0.00589584	0.087155
Dscr3	-0.0684787	5.16728	9.72545	0.00591412	0.0872934
Adgrg1	-0.144164	6.25453	9.72006	0.00592534	0.0872934
Chst1	0.132799	8.40054	9.71844	0.00592871	0.0872934
Sarm1	0.120964	5.63896	9.71804	0.00592955	0.0872934
Nes	-0.216942	3.50032	9.71312	0.00593983	0.0873005
Ncor2	0.151304	8.02157	9.71198	0.00594221	0.0873005
Gm10509	-0.207744	2.36493	9.70602	0.00595468	0.0873942
Cdh19	0.302077	2.91487	9.69684	0.00597393	0.0874724
Ccdc166	0.147652	2.74605	9.69622	0.00597525	0.0874724
Frmd3	-0.261257	2.01384	9.69476	0.00597831	0.0874724
D7Ertd443e	-0.239942	1.9454	9.68943	0.00598953	0.0875473
Orai2	0.20884	7.51463	9.67898	0.00601161	0.0877805
Abhd17b	-0.115123	5.35495	9.67362	0.00602298	0.087857
Itpk1	0.176915	6.28318	9.66427	0.00604285	0.0880548
Mst1r	0.294705	1.27684	9.66147	0.00604882	0.0880548
Commd1	-0.0888619	4.34193	9.64269	0.00608901	0.08855
Add2	0.137049	9.126	9.63821	0.00609864	0.0886002
Pogk	-0.104282	6.02456	9.6319	0.00611224	0.088708
Mlph	0.329527	1.1141	9.62641	0.00612409	0.0887083
Adarb1	0.0763912	7.81996	9.62616	0.00612464	0.0887083
Lamtor5	-0.0866352	4.38275	9.62177	0.00613414	0.0887563
Kcnb1	0.0859458	7.70806	9.61308	0.00615298	0.0888705
Nrep	-0.160301	6.15579	9.61242	0.00615443	0.0888705
Nbeal2	0.16979	4.61863	9.6022	0.00617669	0.0891021
Maob	-0.182398	4.77819	9.56767	0.00625256	0.090106
Extl1	0.10229	6.44297	9.56308	0.00626274	0.090162
Slc8a1	-0.119731	8.43647	9.55708	0.00627606	0.0902632
Utrn	-0.185438	5.5687	9.54186	0.00630998	0.0906601
Cacng8	0.269643	7.09154	9.53026	0.00633596	0.0909423
Mast3	0.139279	9.00473	9.50224	0.00639926	0.091759
AW551984	-0.646079	2.79202	9.49918	0.00640621	0.0917669
Nelfe	-0.0812272	4.2052	9.48329	0.00644246	0.0921621
Rfx3	0.163337	7.14581	9.4746	0.00646238	0.0921621
Atg10	-0.128427	3.19108	9.47431	0.00646305	0.0921621
Gpr176	-0.109295	4.13852	9.46853	0.00647634	0.0921621
Phyh	-0.0933745	6.14682	9.46524	0.0064839	0.0921621
Lars2	-0.793091	7.99316	9.4641	0.00648653	0.0921621
Ppif	0.132132	4.85018	9.4625	0.00649022	0.0921621
Ptpn18	0.269006	0.738737	9.46064	0.00649453	0.0921621
Capsl	-0.331014	1.49852	9.45915	0.00649797	0.0921621
Hace1	-0.121412	5.69064	9.45624	0.0065047	0.0921621
Zfp945	-0.135242	3.71318	9.45312	0.00651191	0.0921621
Gck	0.190991	1.41382	9.44848	0.00652266	0.0921621
AI593442	0.150396	7.51799	9.44806	0.00652365	0.0921621
Cdk3-ps	0.216885	1.12265	9.44775	0.00652437	0.0921621
4933407L21Rik	-0.216276	0.925684	9.44523	0.00653021	0.0921621
Gm996	0.148209	7.50606	9.43938	0.00654383	0.0921774
Pop1	0.111191	3.55105	9.43924	0.00654415	0.0921774
Wee1	0.127728	4.59969	9.43129	0.00656269	0.0923478
Pla2g3	0.341698	1.30512	9.42212	0.00658416	0.0925591
Ahcy	-0.132479	2.06975	9.41734	0.00659538	0.09258
Zwint	-0.1444	9.54087	9.41338	0.00660469	0.09258
Nalcn	-0.12968	7.08373	9.413	0.00660558	0.09258
Mpzl1	-0.108961	4.7569	9.41029	0.00661197	0.09258
Arfgef2	0.0552286	6.68501	9.40776	0.00661793	0.09258
Cwh43	0.356073	0.504479	9.39993	0.00663643	0.0927483
Fut9	-0.1103	6.65499	9.38683	0.0066675	0.0930523
Tmx3	-0.121442	6.4195	9.3821	0.00667875	0.0930523
Optn	-0.110973	4.20737	9.37532	0.00669494	0.0930523
Bex4	-0.163794	2.54061	9.37372	0.00669875	0.0930523
Prr14l	0.0992618	6.70525	9.37338	0.00669958	0.0930523
Hn1l	-0.139285	2.36016	9.37214	0.00670254	0.0930523
Gm14057	-0.257275	0.986902	9.36865	0.00671088	0.0930523
Gabrd	0.214005	4.92528	9.36645	0.00671617	0.0930523
Pfkp	-0.0926536	7.84711	9.36265	0.00672529	0.0930523
Ptprb	-0.255629	5.09736	9.36041	0.00673066	0.0930523
Dgka	0.116434	4.15112	9.35937	0.00673318	0.0930523
Gramd3	-0.150297	4.31346	9.35599	0.00674131	0.0930523
Sdhaf4	-0.115297	3.98092	9.35547	0.00674254	0.0930523
Rragb	-0.107992	6.52654	9.35202	0.00675087	0.0930776
Fbll1	0.136758	5.19773	9.34933	0.00675736	0.0930776
Kdm4a	0.0713896	6.26834	9.33872	0.00678302	0.0933415
Pan3	0.111183	5.52913	9.3318	0.00679984	0.0934093
Tmem151b	0.140928	7.1942	9.33133	0.00680099	0.0934093
Cttn	0.0916204	7.58551	9.31931	0.00683028	0.0936571
Txn1	-0.081659	5.26638	9.3166	0.00683691	0.0936571
Adgrb2	0.123776	9.56065	9.3159	0.00683862	0.0936571
Il10rb	-0.212535	3.10053	9.29596	0.0068876	0.0942265
Sirt7	0.121271	5.20025	9.29364	0.00689334	0.0942265
Mettl1	-0.133498	2.6479	9.29002	0.00690228	0.0942588
Pam	-0.0808972	7.68658	9.28135	0.00692374	0.0942957
Amigo2	0.242697	5.04823	9.28056	0.00692572	0.0942957
Pcdh8	0.135202	6.41991	9.27846	0.00693091	0.0942957
Htr2c	-0.457654	5.73931	9.27831	0.00693129	0.0942957
Smg1	0.118363	8.02395	9.27467	0.00694034	0.0943294
Ankrd40	-0.0733656	7.03812	9.26539	0.00696347	0.0944407
Arhgef37	0.288329	0.394958	9.26325	0.00696883	0.0944407
Bbox1	-0.22823	1.56222	9.26289	0.00696972	0.0944407
Rnf180	-0.104014	3.34959	9.26083	0.00697487	0.0944407
Ubac2	0.086151	5.6258	9.24956	0.00700313	0.0946683
Pcsk1	-0.308196	4.14559	9.24828	0.00700634	0.0946683
Gm608	0.0760942	6.58114	9.24624	0.00701149	0.0946683
Rbm33	0.149705	6.85806	9.23632	0.0070365	0.0948226
Smpdl3b	0.212211	1.27588	9.23497	0.0070399	0.0948226
Ptma	0.142974	4.68502	9.22732	0.00705929	0.0948226
Il1r1	0.280059	4.42509	9.22631	0.00706184	0.0948226
Cyp2s1	0.233267	2.05995	9.22585	0.007063	0.0948226
Osbp2	0.128874	6.79644	9.22434	0.00706684	0.0948226
Tpst2	0.130681	4.9269	9.22341	0.00706921	0.0948226
Sag	-0.520123	0.97518	9.21812	0.00708265	0.0949141
Pfn4	-0.160852	2.48205	9.21483	0.00709104	0.0949233
Pkd1	0.181702	7.66731	9.21198	0.00709831	0.0949233
Cmpk1	-0.0883136	6.11293	9.21006	0.00710319	0.0949233
Sez6l	0.0941073	8.73724	9.20485	0.00711651	0.0949314
Cep112	-0.183718	1.94929	9.20206	0.00712366	0.0949314
Ddit4l	-0.234052	3.48189	9.20206	0.00712367	0.0949314
Aida	-0.0839474	4.76068	9.19715	0.00713625	0.0949953
Sh3bgr	0.417993	0.711087	9.19319	0.00714643	0.0949953
Rbbp5	0.0609454	6.00738	9.19245	0.00714833	0.0949953
Gtpbp1	0.101809	6.13674	9.18821	0.00715924	0.0950481
Cobll1	-0.187225	3.58313	9.18576	0.00716556	0.0950481
Dennd1a	0.10083	6.22877	9.17952	0.00718166	0.0951736
BC002163	-0.0750414	5.40117	9.17404	0.00719585	0.0952116
Tmem159	-0.164788	3.62231	9.17219	0.00720063	0.0952116
Agap1	0.0760836	7.21516	9.16959	0.00720739	0.0952116
Lix1	-0.108723	5.29299	9.16756	0.00721265	0.0952116
Lcp1	-0.160796	3.07	9.16561	0.00721773	0.0952116
Rdh11	-0.0937317	4.1012	9.14803	0.00726361	0.0955912
Trim59	-0.194856	4.01914	9.14773	0.00726438	0.0955912
Smc2	-0.151985	4.23908	9.14689	0.00726659	0.0955912
Asb1	-0.0747419	5.95668	9.14331	0.00727597	0.0955912
Plcxd3	-0.364049	2.33132	9.14183	0.00727984	0.0955912
Pgap1	-0.173527	5.12036	9.13535	0.00729687	0.0956911
Fam129c	0.197763	1.76129	9.13387	0.00730079	0.0956911
Rilpl1	0.132327	6.13954	9.12803	0.00731618	0.0957181
Fam126a	-0.084636	5.22252	9.12663	0.00731988	0.0957181
Ifitm1	-0.379566	0.857614	9.12549	0.00732288	0.0957181
Matn2	0.118782	6.30098	9.12022	0.00733683	0.0958132
2010107E04Rik	-0.0865556	5.92168	9.11727	0.00734465	0.095828
F420014N23Rik	0.195307	2.05284	9.10674	0.00737261	0.0961054
Pcdh10	-0.128164	6.83559	9.10036	0.00738962	0.0962396
Ppp1r14c	-0.123745	4.57463	9.09519	0.00740344	0.096332
Tbrg1	-0.0812506	5.47789	9.0905	0.007416	0.096408
Tcaf2	-0.526149	0.220126	9.08683	0.00742586	0.0964487
Rps6ka6	-0.209909	2.64849	9.0813	0.00744071	0.0965542
6330403K07Rik	0.138312	7.44946	9.07802	0.00744954	0.0965814
Parp1	0.125825	7.3031	9.06851	0.00747521	0.0968266
Rpl13a	-0.0784095	7.36578	9.05811	0.00750338	0.0971037
Kntc1	-0.20935	1.19205	9.0553	0.00751103	0.0971151
Car4	0.104847	5.33592	9.05179	0.00752057	0.0971508
Gabpb2	0.129826	5.34577	9.03651	0.0075623	0.097602
Mroh7	0.261596	3.08606	9.02076	0.0076056	0.0979883
Zfp783	0.158831	3.4419	9.02065	0.0076059	0.0979883
Rasa2	-0.156232	5.0411	9.00244	0.00765629	0.098549
Gabpb1	0.0899416	4.39693	8.99757	0.00766985	0.0986349
Dok5	-0.134304	3.80664	8.98158	0.00771449	0.0990771
Kcnc1	0.0876183	7.74001	8.97903	0.00772165	0.0990771
Ablim3	0.148551	5.49842	8.97566	0.0077311	0.0990771
Scn8a	0.0860622	8.88941	8.97539	0.00773187	0.0990771
Camta2	0.122933	9.0747	8.968	0.00775265	0.0991574
Prdm8	0.225035	6.7623	8.96422	0.00776329	0.0991574
4831440E17Rik	0.183933	2.69502	8.96257	0.00776795	0.0991574
Pkib	-0.13475	2.86738	8.96154	0.00777086	0.0991574
Zmym4	-0.0784846	6.20364	8.96089	0.00777271	0.0991574
Fibin	-0.31493	1.82932	8.95178	0.00779849	0.099333
Als2	0.112364	6.39748	8.94918	0.00780587	0.099333
Selm	0.11593	6.09466	8.94639	0.0078138	0.099333
Macrod2	-0.118865	4.644	8.94625	0.00781419	0.099333
Gucy2f	-0.296586	0.838647	8.93513	0.00784588	0.0994779
Zcchc14	0.0943028	7.13728	8.93495	0.0078464	0.0994779
Tchh	0.169884	2.62966	8.93465	0.00784724	0.0994779
C030023E24Rik	0.218045	4.81168	8.93168	0.00785573	0.0994779
Olfr1344	0.276351	0.304729	8.93009	0.00786028	0.0994779
Napepld	0.146086	5.47266	8.92469	0.00787574	0.0995326
Plxna4	0.129883	8.12651	8.92374	0.00787848	0.0995326
Osbpl3	0.0982232	4.65318	8.91638	0.00789961	0.0997117
Renbp	-0.209795	1.38922	8.91383	0.00790696	0.0997167
C2cd3	0.0925041	5.35122	8.90581	0.0079301	0.0999207
Pvt1	-0.102314	3.61354	8.8965	0.00795706	0.100172
Pagr1a	0.126941	5.81591	8.89175	0.00797084	0.100258
9430038I01Rik	-0.183385	0.796085	8.88775	0.00798248	0.100313
Zswim8	0.101894	7.688	8.88543	0.00798923	0.100313
Lrrc26	0.248544	1.33982	8.87968	0.00800601	0.100377
Cebpd	0.316322	4.05145	8.87889	0.00800834	0.100377
Cdh20	-0.162951	4.28073	8.86972	0.00803518	0.100626
Opalin	-0.36151	3.94661	8.86672	0.00804396	0.100648
Osbpl6	0.0935081	6.73762	8.86018	0.00806321	0.100801
Shisa6	0.132107	7.78954	8.85226	0.00808656	0.101005
Srcap	0.098613	7.30152	8.84637	0.00810398	0.101134
Cst3	0.115173	10.0659	8.83474	0.00813849	0.101394
Gtf3c1	0.0867497	7.63041	8.82905	0.00815544	0.101394
D430020J02Rik	-0.262843	0.326665	8.82831	0.00815765	0.101394
Unc79	0.111303	6.73959	8.82799	0.00815862	0.101394
Slc6a15	-0.11293	6.45715	8.82746	0.00816019	0.101394
Adora2a	0.182915	0.923924	8.82413	0.00817014	0.101403
Pcdhga12	0.21488	3.93049	8.8225	0.00817501	0.101403
Hirip3	0.098637	4.846	8.81632	0.00819351	0.101544
Ncam2	-0.259197	5.27982	8.80277	0.00823424	0.101961
Gabra3	-0.275397	6.21402	8.79053	0.00827123	0.102331
Sctr	-0.269325	-0.0438126	8.76832	0.00833884	0.103078
Zfp558	-0.201717	1.81666	8.76272	0.00835599	0.103201
Strc	-0.249415	1.92843	8.75984	0.00836482	0.103221
Lrrc20	0.132756	5.16985	8.7566	0.00837477	0.103255
Gtf2ird1	-0.142622	4.06768	8.74077	0.00842358	0.103768
Shank2	0.0968405	7.47971	8.73528	0.00844059	0.103888
Ccdc101	0.122002	3.51703	8.72985	0.00845743	0.104006
Zfp446	0.100408	3.68901	8.7211	0.00848466	0.104234
Mrpl38	0.104836	5.34137	8.71922	0.00849051	0.104234
Fam205c	0.198536	1.61091	8.71474	0.00850453	0.104317
Polh	-0.129707	2.39756	8.70948	0.00852099	0.104429
Inpp4a	0.100798	7.33219	8.70292	0.00854156	0.104592
Kcnh1	0.1248	6.17633	8.69823	0.0085563	0.104624
A430105I19Rik	0.13918	3.66891	8.69744	0.00855878	0.104624
D930015E06Rik	0.133893	4.91566	8.6851	0.00859776	0.104782
Gbe1	-0.165141	3.28153	8.68293	0.00860462	0.104782
Pcsk4	0.39037	1.50458	8.67977	0.00861463	0.104782
Cept1	-0.0958821	5.32813	8.67689	0.00862377	0.104782
Susd2	0.314192	1.74762	8.67601	0.00862656	0.104782
1500015A07Rik	0.135345	2.32668	8.67561	0.00862785	0.104782
Otogl	-0.290313	0.534055	8.67309	0.00863585	0.104782
Gli3	-0.134308	3.34525	8.6726	0.00863739	0.104782
Sptb	0.136028	8.53645	8.67258	0.00863748	0.104782
1700012D01Rik	0.286129	0.375263	8.66233	0.00867016	0.105074
Cacna1c	0.140529	7.40749	8.65836	0.00868283	0.105074
Relt	0.151609	3.51278	8.65815	0.00868353	0.105074
Lipg	-0.254827	1.24339	8.65132	0.00870539	0.10525
Cldn12	-0.0660063	5.31474	8.64162	0.0087366	0.105538
Dph3	-0.0865878	4.88093	8.63658	0.00875287	0.105646
Alg5	-0.0887911	3.9997	8.63245	0.00876621	0.105718
Gng12	-0.107548	6.15095	8.61384	0.00882662	0.106357
Upf1	0.0932113	6.72394	8.60807	0.00884547	0.106495
Pde8b	0.0958658	6.33865	8.60478	0.0088562	0.106534
Scml4	-0.271048	2.49003	8.59467	0.00888938	0.106762
Arl2bp	-0.0658087	7.21863	8.59448	0.00888999	0.106762
Srsf4	0.0923808	4.21939	8.59118	0.00890084	0.106803
Dopey2	0.075135	6.98324	8.58684	0.00891514	0.106837
Zcchc7	0.161881	5.28594	8.58578	0.00891862	0.106837
Hexim1	0.0653733	6.43265	8.58284	0.00892833	0.106864
Pcnp	-0.11135	5.70472	8.58054	0.00893592	0.106866
Ccdc114	0.297073	2.04563	8.5721	0.00896388	0.107111
Sec14l2	0.0715542	6.38136	8.56749	0.00897918	0.107204
Ptchd2	0.116119	6.27825	8.5606	0.00900213	0.107389
Brpf1	0.115599	5.80771	8.5448	0.00905494	0.107913
Sepp1	-0.131781	7.96547	8.54296	0.00906112	0.107913
Wdr44	-0.155991	4.36285	8.53625	0.00908366	0.108092
Pfkfb4	0.144242	4.0276	8.53046	0.00910319	0.108161
Ubn1	0.0782164	6.45092	8.52877	0.00910891	0.108161
4930404I05Rik	0.301378	0.784303	8.52782	0.00911209	0.108161
Tecpr1	0.0882085	7.03575	8.52559	0.00911964	0.108161
2210013O21Rik	-0.100291	4.32284	8.51719	0.00914808	0.108391
Stx3	0.120804	5.58493	8.5154	0.00915419	0.108391
Anapc15	-0.105849	2.80531	8.51058	0.00917057	0.108496
Dclk2	0.0883415	6.82666	8.49999	0.00920668	0.108831
Lincppara	0.261657	2.6906	8.49622	0.00921957	0.108831
Sytl1	0.389486	0.0670272	8.4956	0.00922171	0.108831
Bud31	-0.0862615	4.76624	8.49187	0.00923446	0.108887
Pamr1	-0.17381	3.71278	8.48686	0.00925167	0.108887
Lzts3	0.100642	8.16816	8.48682	0.00925183	0.108887
Onecut2	0.187792	3.52581	8.48538	0.00925676	0.108887
Klc3	0.343797	0.611197	8.48079	0.00927257	0.10897
Prss23	-0.133004	4.38928	8.47891	0.00927904	0.10897
Bmpr1a	-0.13021	6.13889	8.47027	0.00930891	0.109231
Selk	-0.0659727	5.65711	8.46488	0.00932758	0.109361
Clec3b	-0.401567	1.55638	8.46168	0.00933869	0.109401
Inpp5a	0.148208	5.29827	8.4514	0.00937447	0.109659
Gstm1	0.0733942	6.83307	8.44608	0.00939305	0.109659
Nr4a3	-0.179468	6.82297	8.43833	0.00942019	0.109659
2010204K13Rik	-0.0958361	3.98904	8.4382	0.00942063	0.109659
Txnrd1	0.0601216	6.15597	8.43773	0.00942227	0.109659
Osbpl10	0.120619	4.16367	8.43761	0.00942269	0.109659
Snta1	0.124004	5.55056	8.43753	0.00942296	0.109659
Sh3gl3	-0.133135	4.95282	8.43703	0.00942473	0.109659
Pde4dip	0.0959005	8.29447	8.43567	0.00942952	0.109659
Col5a3	0.329311	1.98614	8.42402	0.00947051	0.110047
Cldn22	0.308558	1.47612	8.4202	0.009484	0.110114
4732471J01Rik	0.199539	2.15916	8.40917	0.00952306	0.1104
Kcnu1	-0.15274	1.91665	8.4089	0.00952403	0.1104
Ndufaf1	-0.0913885	4.20985	8.40495	0.00953806	0.110474
Mmrn2	-0.269726	1.95148	8.4008	0.00955283	0.110555
Megf6	0.395522	2.60102	8.39814	0.00956231	0.110576
Myom3	0.222035	0.459358	8.3946	0.00957495	0.110633
Dnajc15	-0.114128	4.41133	8.39103	0.00958773	0.110691
Lad1	0.260327	1.1316	8.38037	0.00962595	0.111043
Prkag2	0.125399	7.143	8.3708	0.00966042	0.111351
Zmat5	0.104926	6.55608	8.35841	0.00970523	0.111778
Acta1	0.180003	2.61695	8.35283	0.00972548	0.111921
Repin1	0.0968338	5.31884	8.34608	0.00975006	0.112114
Akap12	-0.188153	4.50924	8.33858	0.00977747	0.1122
Pdgfc	-0.116873	2.79452	8.33778	0.00978038	0.1122
Tmcc2	-0.0675122	8.10468	8.33741	0.00978175	0.1122
Grhpr	0.121195	4.51355	8.33547	0.00978882	0.1122
Ddx4	-0.286694	2.34253	8.33006	0.00980867	0.112336
Mcm3ap	0.0753795	6.41034	8.32795	0.0098164	0.112336
Sec1	0.421031	2.08634	8.32037	0.00984432	0.112566
Emcn	-0.23211	2.18036	8.30605	0.00989722	0.112851
Fgf14	-0.125502	5.07169	8.30485	0.00990169	0.112851
Nkd1	-0.185088	3.46792	8.30478	0.00990194	0.112851
Ap2m1	-0.065946	6.67609	8.30322	0.00990775	0.112851
Pisd	0.116122	6.24524	8.30099	0.00991603	0.112851
Dgkb	-0.161174	7.67617	8.30088	0.00991644	0.112851
Rnf11	-0.0855392	7.88569	8.28987	0.00995745	0.113228
Chka	0.122515	6.28143	8.27635	0.0100081	0.113713
Rcn2	-0.0769673	6.90219	8.26687	0.0100437	0.113974
Ahctf1	0.085945	6.28326	8.26456	0.0100524	0.113974
Amer3	0.124813	6.10471	8.2616	0.0100636	0.113974
Tm4sf1	-0.266901	3.3543	8.26005	0.0100695	0.113974
Heatr6	0.0924126	4.87032	8.25922	0.0100726	0.113974
Gatsl3	0.22716	1.62204	8.2576	0.0100787	0.113974
Cradd	-0.160961	2.19777	8.25385	0.0100929	0.114044
Pi4kb	0.0571738	6.06666	8.24943	0.0101097	0.114144
Nhlh1	0.354542	0.777412	8.24122	0.010141	0.114407
Arhgef4	0.0843269	8.44797	8.23698	0.0101571	0.114493
Gnb4	-0.134415	3.97599	8.23503	0.0101646	0.114493
Pgbd5	0.141263	8.11992	8.23115	0.0101794	0.11457
Lamp5	-0.132611	5.45636	8.21785	0.0102304	0.115054
Klhl35	0.249844	0.468178	8.21353	0.0102471	0.115088
Adamtsl4	-0.281846	3.21458	8.21291	0.0102495	0.115088
Bcr	0.10692	7.62371	8.20557	0.0102778	0.11529
Naa20	-0.0711931	4.42224	8.20138	0.010294	0.11529
Dr1	-0.103573	6.02068	8.20079	0.0102963	0.11529
Cdc42	-0.0733139	8.08268	8.19994	0.0102996	0.11529
Brms1	0.0974849	4.55617	8.18952	0.0103401	0.115557
Smox	0.128718	5.54957	8.18892	0.0103425	0.115557
Ubr2	0.0757567	6.80316	8.18759	0.0103476	0.115557
Atp5l	-0.227406	1.64607	8.17153	0.0104105	0.116078
Ccdc3	0.275944	3.75116	8.17024	0.0104155	0.116078
Gcn1l1	0.102113	6.88835	8.16944	0.0104187	0.116078
Agl	-0.129275	5.69553	8.1674	0.0104267	0.116078
Dusp15	-0.185535	3.70188	8.16467	0.0104374	0.116107
Ccnd2	-0.118011	6.79628	8.16205	0.0104477	0.116132
Sfr1	-0.0841743	6.29894	8.15926	0.0104588	0.11615
Fbrs	0.0992579	5.50432	8.15753	0.0104656	0.11615
Zswim4	0.118191	4.92806	8.15123	0.0104905	0.116263
Slc1a4	-0.0986287	6.40308	8.15085	0.010492	0.116263
Macrod1	0.15924	3.78236	8.14867	0.0105006	0.116269
Hk2	0.114212	2.94914	8.14167	0.0105284	0.11641
Frem2	-0.244862	2.32122	8.14137	0.0105296	0.11641
Ndufa4	-0.0664314	7.47582	8.12592	0.0105912	0.117001
Pex7	-0.0810517	4.46506	8.11049	0.0106532	0.117538
Cox6b1	-0.0842514	6.77148	8.10973	0.0106562	0.117538
1700001L19Rik	-0.157455	3.3098	8.10341	0.0106817	0.117729
Lyrm2	-0.0908692	4.14911	8.09948	0.0106976	0.117744
Prkra	-0.0872479	3.85081	8.099	0.0106996	0.117744
Apeh	0.103375	4.34445	8.08202	0.0107686	0.11841
Sstr4	0.14238	4.71529	8.07972	0.0107779	0.11841
Camta1	0.0794034	8.62581	8.07804	0.0107848	0.11841
Arhgap17	0.10202	4.47482	8.06894	0.010822	0.118728
Gap43	-0.225943	7.29023	8.05734	0.0108697	0.119159
Psmd9	0.0747645	4.76344	8.04279	0.0109299	0.11965
Ccdc88b	0.180674	2.89795	8.0419	0.0109336	0.11965
Ly6g6e	0.397419	1.10238	8.03925	0.0109445	0.11965
Tyk2	0.110246	4.97936	8.03846	0.0109478	0.11965
Chadl	0.20417	3.75116	8.03616	0.0109574	0.119663
Hagh	0.0790182	6.20754	8.0317	0.0109759	0.119686
Tnfsf10	-0.397148	1.01218	8.03066	0.0109803	0.119686
Cherp	0.105741	6.31392	8.02966	0.0109845	0.119686
Tmem261	-0.0920082	4.01223	8.01688	0.0110379	0.120176
Klhl29	0.0996215	6.14773	8.00999	0.0110668	0.1204
Tomm34	0.0890173	6.93928	7.99661	0.0111232	0.120908
Lsm11	-0.100992	5.92682	7.99493	0.0111303	0.120908
Dsc2	-0.474798	-0.0703536	7.99125	0.0111459	0.120985
Xkr4	-0.287374	4.02112	7.98552	0.0111702	0.121103
Zbtb8a	0.128185	2.69976	7.98461	0.0111741	0.121103
Pappa2	-0.313883	0.537752	7.98042	0.0111919	0.121103
Arhgef18	0.0870281	6.25293	7.98004	0.0111936	0.121103
F2r	-0.182318	2.61408	7.97876	0.011199	0.121103
Oxct1	-0.0815935	8.45667	7.97441	0.0112175	0.121212
Ppp1r3g	0.25291	3.25212	7.97028	0.0112352	0.121311
Gjb6	0.154468	5.991	7.96023	0.0112783	0.121595
Tspan14	-0.104807	5.16522	7.9602	0.0112784	0.121595
Pnkd	0.0995457	7.70239	7.95786	0.0112885	0.121612
Dcbld1	-0.087426	3.95926	7.94926	0.0113255	0.121827
Nln	-0.106914	4.94093	7.94702	0.0113352	0.121827
Gnmt	0.323129	-0.0473978	7.94626	0.0113385	0.121827
Zfp933	0.0890636	4.64414	7.94172	0.0113581	0.121827
Sbf1	0.099848	8.43112	7.94064	0.0113628	0.121827
Cecr2	0.1553	3.86902	7.93854	0.0113719	0.121827
Top2b	-0.100866	6.99295	7.93597	0.011383	0.121827
Daam2	0.127023	6.89003	7.93508	0.0113869	0.121827
Tnfrsf25	0.214169	4.87788	7.93262	0.0113976	0.121827
Ankrd45	0.0694292	5.93283	7.93213	0.0113997	0.121827
Fam101b	0.200715	3.75448	7.93163	0.0114019	0.121827
Pts	-0.0777374	4.49699	7.91956	0.0114545	0.122298
Fhit	-0.203714	1.06458	7.91397	0.011479	0.122468
Lcorl	-0.125251	4.57093	7.91158	0.0114894	0.122489
Fbxo30	-0.191925	3.18406	7.90357	0.0115246	0.122696
Tfcp2l1	0.301666	2.35565	7.89626	0.0115569	0.122696
Ggn	-0.275791	0.252616	7.89472	0.0115636	0.122696
Ccno	0.202553	1.63409	7.89464	0.011564	0.122696
Thsd7b	-0.134562	3.94572	7.89357	0.0115687	0.122696
Plxdc2	-0.138787	5.0811	7.89319	0.0115704	0.122696
Plcxd2	-0.145998	5.72248	7.89258	0.0115731	0.122696
Zc3h11a	0.0786179	7.10567	7.89163	0.0115773	0.122696
Btbd17	0.244288	3.93609	7.87541	0.0116493	0.123234
Eif4e2	-0.0503438	5.77039	7.87509	0.0116508	0.123234
Thbs2	-0.327093	2.71411	7.87439	0.0116539	0.123234
Zfp142	0.0796948	5.66004	7.86121	0.0117128	0.123766
Zfp948	-0.114118	3.92358	7.85714	0.011731	0.12381
Grin2c	0.19391	6.21406	7.85642	0.0117343	0.12381
Dagla	0.167983	7.94653	7.85423	0.0117441	0.123823
Dhx38	0.0811003	5.52644	7.85102	0.0117586	0.123878
Snrpg	-0.159838	1.44465	7.84922	0.0117667	0.123878
Farsa	0.0799803	5.21015	7.84279	0.0117957	0.124092
Dgcr8	0.0839289	5.17082	7.83983	0.0118091	0.124142
Abhd12	0.0915921	8.3008	7.83367	0.011837	0.124247
Nrtn	0.602881	0.675937	7.83219	0.0118437	0.124247
Map1s	0.152455	6.40002	7.8319	0.011845	0.124247
Mdh1	-0.0630662	9.29847	7.82233	0.0118885	0.124612
Ciita	0.213413	1.71524	7.80473	0.0119691	0.125155
Hip1	0.100616	5.9575	7.80408	0.011972	0.125155
Itga6	-0.171842	4.63699	7.80251	0.0119793	0.125155
Rdx	-0.0871626	6.65859	7.80135	0.0119846	0.125155
Hint1	-0.078303	6.68532	7.80073	0.0119874	0.125155
Calr3	-0.218586	0.644125	7.7996	0.0119926	0.125155
Amot	-0.093117	5.20256	7.79445	0.0120164	0.125311
Zfp719	-0.107295	4.57747	7.78094	0.0120789	0.125795
Clec1a	-0.294287	0.581753	7.78064	0.0120803	0.125795
Exosc10	0.0707096	5.69068	7.77442	0.0121092	0.126004
Zfp956	0.0796787	4.96421	7.77102	0.012125	0.126034
Fam78a	0.155176	2.41643	7.76718	0.0121429	0.126034
Plcxd1	0.157515	2.97866	7.76551	0.0121507	0.126034
Cthrc1	-0.161337	2.28925	7.7649	0.0121536	0.126034
Tmem242	-0.0777282	5.03145	7.76439	0.012156	0.126034
Pafah1b3	-0.152653	2.84582	7.76021	0.0121755	0.126089
Paip2	-0.0511147	6.91979	7.75777	0.012187	0.126089
Col1a2	-0.541129	4.26367	7.75761	0.0121877	0.126089
Dusp11	0.139466	6.59048	7.74896	0.0122283	0.126418
Mrpl27	-0.0838335	4.14045	7.73391	0.0122994	0.127061
Plekhm1	0.0833781	5.38563	7.72283	0.012352	0.127447
Dsel	-0.180425	4.58347	7.72108	0.0123603	0.127447
Ppap2b	-0.103337	8.14972	7.72043	0.0123634	0.127447
Qk	-0.0869465	8.31567	7.7184	0.0123731	0.127455
Osbpl8	-0.124816	6.59441	7.7121	0.0124032	0.127673
Fam208a	0.0722245	6.22476	7.70848	0.0124205	0.12776
Mtmr1	0.0684388	6.24561	7.70346	0.0124445	0.127865
Serinc1	-0.0904933	10.0851	7.70216	0.0124508	0.127865
Acy3	0.306513	0.0267094	7.70077	0.0124575	0.127865
Dnajc16	0.0661469	6.17405	7.69718	0.0124747	0.127951
Rcn1	-0.138232	4.16288	7.6879	0.0125195	0.128318
Reep1	-0.0645886	7.09792	7.6825	0.0125456	0.128494
Slc30a10	-0.0980894	4.74334	7.68019	0.0125568	0.128517
Pou3f1	0.218135	6.0105	7.67549	0.0125796	0.128658
Dbi	-0.104066	6.61739	7.66765	0.0126178	0.128957
Gfra1	0.131811	6.12802	7.66573	0.0126271	0.12896
Lamb3	0.281126	0.403101	7.66089	0.0126508	0.129045
Cnksr3	-0.332949	2.81777	7.66034	0.0126534	0.129045
Riok3	0.0558055	6.17009	7.64827	0.0127126	0.129557
Raf1	0.0700729	6.54655	7.64281	0.0127395	0.129738
Leo1	-0.0781063	4.46579	7.63474	0.0127793	0.12999
Wipf2	0.0643432	6.68287	7.63295	0.0127882	0.12999
Lrrc32	-0.247064	1.28858	7.6323	0.0127914	0.12999
Cct8	-0.0801565	7.42649	7.62029	0.012851	0.130503
Evi2a	-0.173549	4.31921	7.61345	0.0128851	0.130757
Cpxm1	0.135298	3.05322	7.60564	0.0129241	0.13106
Tgfbr3l	0.185405	2.77243	7.60225	0.0129412	0.13114
Nfatc2	0.13518	4.10635	7.59677	0.0129687	0.131326
Pald1	0.0793939	4.25336	7.58966	0.0130045	0.131596
Rpl31-ps12	-0.192069	1.74393	7.58427	0.0130317	0.131712
Tbx18	-0.296144	1.18024	7.58374	0.0130344	0.131712
Tmem60	-0.0936894	3.5865	7.58097	0.0130484	0.131761
Zfp668	0.0906058	4.18044	7.57556	0.0130758	0.131933
Ablim2	0.124779	6.96808	7.57343	0.0130866	0.131933
2019-09-07	-0.105844	8.35876	7.5709	0.0130995	0.131933
Ccdc88c	0.133407	5.70837	7.57035	0.0131022	0.131933
AA387883	0.233201	0.989232	7.56623	0.0131232	0.132
Plp1	-0.204728	10.4889	7.56543	0.0131273	0.132
Tmem65	-0.0670273	6.27618	7.56234	0.0131431	0.132066
Itga1	-0.297864	2.28507	7.54717	0.0132208	0.13267
Reep5	-0.0791399	8.79935	7.54699	0.0132217	0.13267
Blmh	-0.0885445	5.74237	7.53956	0.0132599	0.132961
1810010H24Rik	0.165551	1.67109	7.53683	0.013274	0.133009
Tlr3	-0.20744	3.87629	7.5278	0.0133207	0.133355
C1s1	-0.319204	0.0415139	7.52656	0.0133271	0.133355
AI464131	0.0929247	5.35318	7.50673	0.0134304	0.13422
Scg3	-0.0869043	7.99329	7.5053	0.0134379	0.13422
Ncbp1	0.0650212	6.25281	7.50458	0.0134416	0.13422
Gm561	-0.111119	3.59994	7.50209	0.0134547	0.134257
Spag1	0.119259	3.88885	7.49818	0.0134752	0.134257
Ak4	-0.144749	6.30114	7.49597	0.0134868	0.134257
Usp3	0.0897906	4.85609	7.49509	0.0134914	0.134257
Ifit1bl1	-0.282004	1.97069	7.49494	0.0134922	0.134257
Tcaim	-0.0923535	4.63065	7.48804	0.0135286	0.134299
Mphosph9	0.0998429	5.26753	7.48759	0.0135309	0.134299
Cnbp	-0.0656522	7.93222	7.48754	0.0135312	0.134299
Ubr4	0.132369	8.24382	7.48633	0.0135375	0.134299
Mgat5b	0.142797	6.14251	7.4852	0.0135435	0.134299
Col3a1	-0.630515	2.53996	7.48348	0.0135526	0.134299
Prmt2	-0.0874836	6.40337	7.47293	0.0136085	0.13476
Aqp9	-0.254532	0.594563	7.46068	0.0136737	0.135229
Rapgef2	0.082899	7.79255	7.45897	0.0136828	0.135229
Map3k5	0.0920777	5.11888	7.45788	0.0136886	0.135229
Nmd3	-0.124751	4.3686	7.45696	0.0136936	0.135229
Hdgfrp3	-0.0762726	6.74304	7.45345	0.0137123	0.135321
Sin3b	0.112196	7.02289	7.44722	0.0137457	0.135557
Kcnt2	-0.17526	4.77416	7.4431	0.0137679	0.135651
Ap5z1	0.130263	5.00215	7.43946	0.0137875	0.135651
Usp48	0.0810663	6.95619	7.43698	0.0138009	0.135651
Tmprss9	0.213986	0.353637	7.43635	0.0138042	0.135651
Gdf10	0.133969	3.96724	7.43629	0.0138045	0.135651
Gjb2	-0.27788	2.90975	7.4349	0.0138121	0.135651
Rspry1	-0.0929997	4.80893	7.4218	0.013883	0.136255
Rimklb	-0.102142	5.41598	7.41687	0.0139098	0.136335
Ctif	0.0922658	6.64088	7.41681	0.0139101	0.136335
Itpka	0.1603	8.12144	7.40931	0.013951	0.136642
Ccnt2	0.0953656	6.10487	7.40506	0.0139742	0.136776
Strada	0.10856	5.11606	7.3982	0.0140118	0.13702
Eef1b2	-0.0578413	6.96177	7.39596	0.0140241	0.13702
Tmem14c	-0.0689001	4.97828	7.39527	0.0140279	0.13702
Rapgefl1	0.0917106	8.13943	7.38942	0.0140601	0.13703
Htt	0.0858756	7.91986	7.38667	0.0140752	0.13703
Sorcs2	0.159702	6.49694	7.386	0.0140789	0.13703
Tmem17	-0.11134	2.44048	7.38534	0.0140826	0.13703
Tubb5	-0.0779072	8.84985	7.38484	0.0140853	0.13703
Lpp	0.117898	3.91613	7.38468	0.0140862	0.13703
Pwwp2a	0.084899	5.39018	7.3825	0.0140982	0.137054
Coro7	0.0903934	6.34441	7.38074	0.014108	0.137056
Ftx	0.202285	6.0096	7.37409	0.0141448	0.137243
Nr2e1	-0.120497	3.96531	7.37222	0.0141552	0.137243
Lrig1	-0.126343	5.25178	7.37063	0.014164	0.137243
9330102E08Rik	0.0870143	5.28572	7.37035	0.0141655	0.137243
Zcchc24	0.0730316	6.56973	7.36377	0.0142021	0.137504
Tmed1	-0.0962445	3.38337	7.36014	0.0142224	0.137608
Med27	0.0928635	4.57173	7.35274	0.0142637	0.137842
Chd7	0.178748	4.68472	7.35236	0.0142659	0.137842
Prosc	0.0668093	6.18725	7.34575	0.0143029	0.137941
Lig4	-0.123809	3.91788	7.34562	0.0143037	0.137941
Tjp2	-0.122637	5.09279	7.3434	0.0143161	0.137941
Dlg1	-0.0740893	6.87423	7.34298	0.0143185	0.137941
Zcchc5	0.29285	2.49899	7.34163	0.0143261	0.137941
Doc2b	0.106699	7.29802	7.34027	0.0143337	0.137941
Ilf3	0.0526737	6.79189	7.33324	0.0143734	0.138229
Hpgd	-0.219221	2.64221	7.32492	0.0144204	0.13858
Cnnm3	0.0743358	5.41944	7.32338	0.0144292	0.13858
Prcp	-0.123813	2.94783	7.31501	0.0144767	0.138881
Phf21a	0.0822003	6.00843	7.31377	0.0144838	0.138881
Alg1	0.0801789	4.65169	7.31276	0.0144895	0.138881
Cldn5	-0.262391	4.73801	7.31048	0.0145025	0.138912
Msn	-0.170532	4.92396	7.30689	0.014523	0.139009
Plekhh2	0.158635	3.61533	7.30532	0.014532	0.139009
Gyg	-0.0999138	5.2072	7.30205	0.0145507	0.139095
Rab27b	-0.117051	5.59896	7.29855	0.0145708	0.139113
Tmsb4x	-0.0932432	9.70846	7.29811	0.0145733	0.139113
Adgrv1	-0.270697	1.89685	7.29664	0.0145817	0.139113
Per2	0.180585	5.76082	7.29095	0.0146144	0.139282
Ccdc85b	0.228887	6.71487	7.29018	0.0146188	0.139282
Ccnh	-0.102004	5.65756	7.2856	0.0146452	0.139441
Mmp17	0.104286	8.23664	7.28325	0.0146588	0.139443
Rab11a	-0.0818641	6.88962	7.28086	0.0146726	0.139443
C330018D20Rik	-0.127947	3.62085	7.2769	0.0146955	0.139443
Zdhhc9	-0.0849032	5.58578	7.27662	0.0146971	0.139443
Crebbp	0.111214	6.01779	7.27619	0.0146996	0.139443
1190002N15Rik	0.138342	5.13717	7.27546	0.0147038	0.139443
Pcdhga10	0.124583	3.30644	7.27221	0.0147226	0.139529
Lyplal1	-0.154393	2.66071	7.27008	0.014735	0.139552
Tmbim1	-0.144386	4.73165	7.26845	0.0147445	0.139552
Glra3	-0.316706	0.0654379	7.2618	0.0147832	0.139826
Zfp874b	-0.103911	3.97573	7.25317	0.0148336	0.139968
Usp6nl	-0.141353	3.98098	7.24995	0.0148525	0.139968
Bbip1	-0.0686125	5.27401	7.24894	0.0148584	0.139968
Rtn4r	0.129309	6.53562	7.24782	0.014865	0.139968
Lrrc16a	0.0771411	4.93906	7.24772	0.0148655	0.139968
Cyb561d1	0.0715408	4.94448	7.24762	0.0148661	0.139968
Alyref2	0.162917	2.09218	7.24755	0.0148666	0.139968
Smarca1	-0.110663	5.18533	7.24182	0.0149002	0.140138
Trpv2	-0.084028	4.16765	7.2386	0.0149191	0.140138
Chst2	0.0796183	7.88037	7.23859	0.0149192	0.140138
Ehd1	0.11281	6.80666	7.23783	0.0149236	0.140138
Dstn	-0.0931344	7.30253	7.23083	0.014965	0.14037
Tex2	0.0687201	7.24015	7.2277	0.0149835	0.14037
Prrx1	-0.185802	3.01485	7.22583	0.0149946	0.14037
Inadl	-0.293228	3.02858	7.22395	0.0150057	0.14037
Dip2c	0.0771229	6.80552	7.22339	0.015009	0.14037
Phkb	-0.0922589	5.41007	7.22332	0.0150094	0.14037
Ina	0.111025	7.25469	7.22205	0.015017	0.14037
Abcb1b	-0.13995	2.46169	7.21683	0.015048	0.140569
Ttll4	0.111108	3.93393	7.2085	0.0150976	0.140699
Slmo1	0.0868351	5.28015	7.20799	0.0151007	0.140699
Scoc	-0.0993169	6.02212	7.20705	0.0151062	0.140699
Phtf1	0.183132	5.36448	7.20635	0.0151104	0.140699
D630023F18Rik	-0.268861	2.94779	7.20626	0.015111	0.140699
Klk8	0.23427	3.78651	7.19696	0.0151667	0.141053
Hmgcll1	-0.0885004	4.18122	7.19662	0.0151687	0.141053
Hdgfrp2	0.0972015	6.57957	7.19329	0.0151887	0.141147
Umodl1	0.288354	1.2718	7.18507	0.0152382	0.141516
Dzip1	0.117626	6.73177	7.1833	0.0152488	0.141523
Asph	-0.0770459	7.154	7.18008	0.0152683	0.141549
Wnk2	0.141287	7.22333	7.17956	0.0152714	0.141549
Serf2	-0.0708512	4.76258	7.17608	0.0152925	0.141644
Gpr21	-0.309811	0.208138	7.17372	0.0153068	0.141644
Fzd6	-0.195469	3.11113	7.17298	0.0153113	0.141644
Phf24	0.100895	7.3724	7.16941	0.015333	0.141694
Slc12a9	0.129438	5.2191	7.16884	0.0153364	0.141694
Smyd4	-0.0830864	3.91889	7.1597	0.0153921	0.141976
Kcnk12	0.289508	3.41522	7.15826	0.0154008	0.141976
Tekt5	0.195117	2.96267	7.15813	0.0154016	0.141976
Dot1l	0.146135	6.48403	7.15111	0.0154446	0.141976
Kansl1	0.0493426	6.7802	7.14851	0.0154605	0.141976
Ppp2cb	-0.0798569	6.66393	7.14807	0.0154632	0.141976
Sh3gl2	-0.0948744	8.4334	7.14771	0.0154654	0.141976
Spice1	0.0906082	4.12031	7.1476	0.0154661	0.141976
Pcdhgc4	-0.159091	3.56142	7.14671	0.0154715	0.141976
D3Ertd254e	-0.114026	4.78427	7.1455	0.015479	0.141976
Stx7	-0.0808445	6.86453	7.1403	0.015511	0.141976
Src	0.079264	7.46363	7.13723	0.0155299	0.141976
Rpap1	0.0832072	4.91401	7.13675	0.0155328	0.141976
Cdh11	-0.0964562	6.40377	7.13457	0.0155462	0.141976
Rnf20	0.0584406	6.55064	7.13332	0.0155539	0.141976
Lppr1	-0.11351	3.10656	7.13278	0.0155573	0.141976
Rit1	-0.0695238	4.9587	7.13141	0.0155658	0.141976
Rbm42	0.125548	6.06312	7.12981	0.0155756	0.141976
Piwil2	0.255787	0.650606	7.12401	0.0156116	0.141976
Igsf11	0.0772124	5.20043	7.12351	0.0156147	0.141976
Smim12	-0.0880513	4.96317	7.12303	0.0156176	0.141976
4930519F09Rik	-0.333781	-0.0959137	7.11987	0.0156372	0.141976
Afap1l1	-0.110507	3.82275	7.1192	0.0156414	0.141976
Lrif1	-0.0943248	4.20452	7.11746	0.0156522	0.141976
Oxr1	-0.137755	8.17428	7.11539	0.0156651	0.141976
Mink1	0.065754	8.9286	7.11508	0.015667	0.141976
Edem2	0.090509	4.61863	7.11455	0.0156703	0.141976
Patz1	0.0724185	5.11055	7.11449	0.0156707	0.141976
9130019P16Rik	0.307626	3.66174	7.11445	0.0156709	0.141976
Tspan4	0.17934	3.5919	7.11311	0.0156793	0.141976
Tnfaip8l3	-0.133842	4.68382	7.11231	0.0156842	0.141976
Sh2b3	0.116346	4.80971	7.11041	0.0156961	0.141976
Rnf169	0.0617633	5.65991	7.10995	0.015699	0.141976
Gnai1	-0.0959355	7.81641	7.10707	0.0157169	0.141976
Srsf10	0.0695836	5.85073	7.10571	0.0157254	0.141976
Scaf4	0.0997737	5.59583	7.10342	0.0157397	0.141976
Igdcc3	0.178533	2.06432	7.10174	0.0157503	0.141976
Gabrq	-0.71714	-0.138789	7.10153	0.0157516	0.141976
Dnajc1	0.0924916	5.34642	7.10089	0.0157556	0.141976
Rc3h1	-0.0957168	5.78336	7.09814	0.0157728	0.141976
Ppia	-0.0877703	4.07857	7.0968	0.0157813	0.141976
Urb1	0.104182	4.48571	7.09656	0.0157828	0.141976
Osr1	-0.207179	1.24932	7.09352	0.0158018	0.142058
Iqsec1	0.0693589	8.18472	7.09188	0.0158121	0.142061
Fam193a	0.0649158	5.70714	7.08905	0.01583	0.142067
Klhl33	0.190103	1.7226	7.08863	0.0158326	0.142067
Cspg4	0.136524	4.81025	7.07214	0.0159369	0.142913
Snph	0.0727627	8.96496	7.06233	0.0159992	0.143383
Ghdc	-0.114016	2.77172	7.05798	0.016027	0.143542
Gstm4	-0.0928996	3.36068	7.05325	0.0160572	0.143723
Hcrtr2	-0.2297	1.6385	7.05	0.016078	0.14382
Cd320	-0.108926	3.62849	7.04714	0.0160964	0.143894
Golga2	0.0660688	7.00584	7.04151	0.0161326	0.144128
Kmt2d	0.205856	7.38242	7.03924	0.0161471	0.144168
Rpl35a	-0.192626	2.84243	7.03438	0.0161785	0.144342
Map3k4	0.102321	6.13888	7.0331	0.0161867	0.144342
Ctdspl	0.0762729	5.16785	7.02422	0.0162442	0.144764
Lace1	0.0973654	4.42589	7.0211	0.0162644	0.144801
Ndufa1	-0.0876216	5.39653	7.02047	0.0162685	0.144801
Kif21b	-0.143776	6.57709	7.01302	0.016317	0.145142
Cp	-0.293934	3.7962	7.00769	0.0163517	0.145361
Snx10	-0.110268	7.14369	7.00019	0.0164008	0.145648
Zfp182	0.0947874	4.22038	6.9971	0.0164211	0.145648
6530411M01Rik	-0.25685	-0.157523	6.99673	0.0164236	0.145648
Rsph3a	0.16149	2.19111	6.99655	0.0164247	0.145648
Cask	-0.0543182	6.14839	6.98855	0.0164774	0.146025
Asb7	-0.0687545	4.48456	6.98564	0.0164965	0.146105
Rsu1	-0.0795037	4.32765	6.97305	0.0165798	0.14667
Srrm3	0.183212	5.98754	6.9729	0.0165808	0.14667
Litaf	-0.202975	4.03313	6.97087	0.0165943	0.146699
D8Ertd82e	-0.155698	5.13867	6.96665	0.0166223	0.146856
Bcan	0.110041	8.37484	6.96211	0.0166525	0.147033
Prkg2	-0.365082	1.91319	6.96027	0.0166649	0.147051
Nos1ap	0.106962	6.75491	6.95827	0.0166782	0.147078
Adal	0.0835569	4.37587	6.95566	0.0166957	0.147131
Cys1	0.196543	4.04721	6.95429	0.0167048	0.147131
Lcp2	-0.17783	1.58422	6.95014	0.0167326	0.147286
Sfi1	0.167496	5.3854	6.94671	0.0167556	0.14735
Idh3a	-0.0625873	7.85985	6.94459	0.0167698	0.14735
Gtf2h4	0.0831056	4.00143	6.94446	0.0167708	0.14735
Rreb1	0.211635	6.8659	6.94173	0.0167891	0.147358
Hpn	0.269026	0.703481	6.94018	0.0167995	0.147358
Homer1	-0.120276	6.77279	6.93975	0.0168024	0.147358
Cul9	0.0973339	6.85548	6.93194	0.0168551	0.14773
Glod4	-0.0810097	5.93742	6.93008	0.0168677	0.14775
Adra1a	-0.221173	2.40206	6.92784	0.0168829	0.147781
Cbx3	-0.11348	3.44379	6.92651	0.0168919	0.147781
Apool	-0.151877	1.71161	6.91948	0.0169396	0.148108
Pyurf	-0.0761629	4.49838	6.91732	0.0169543	0.148146
Ppapdc3	0.0962566	4.65626	6.91414	0.0169759	0.148245
Mocos	0.180203	1.50568	6.9114	0.0169946	0.148317
Nap1l4	-0.0497914	6.87286	6.90834	0.0170155	0.148348
Nme2	-0.0650054	5.01175	6.90502	0.0170382	0.148348
Adcy1	0.201933	10.4075	6.90488	0.0170391	0.148348
B430319G15Rik	-0.294083	0.317113	6.90484	0.0170394	0.148348
Ildr2	-0.0881007	7.38885	6.88634	0.0171665	0.149352
2300009A05Rik	0.19737	2.86071	6.88414	0.0171818	0.149352
Gm9899	0.151062	3.3338	6.88134	0.0172011	0.149352
Ercc6	0.0762675	5.61824	6.88059	0.0172063	0.149352
Mapk4	0.104128	5.82342	6.88051	0.0172068	0.149352
Spx	0.292183	1.16213	6.87635	0.0172357	0.149511
Dnajc10	-0.0909241	6.39544	6.86644	0.0173045	0.150013
Ralyl	-0.0804079	6.16178	6.86502	0.0173145	0.150013
Tfdp2	0.109896	5.72329	6.85977	0.0173511	0.15024
Lrwd1	0.0854072	3.88942	6.85232	0.0174032	0.15031
Sec61b	-0.0891205	3.37034	6.85206	0.017405	0.15031
Scrg1	-0.119563	4.4642	6.85175	0.0174072	0.15031
Kdelc2	-0.125253	2.76427	6.85102	0.0174123	0.15031
Zfpl1	0.103046	4.62635	6.85047	0.0174161	0.15031
Shpk	0.147485	2.55023	6.84963	0.017422	0.15031
Hspa4l	-0.113531	6.85396	6.84156	0.0174788	0.150703
Papola	0.0595237	7.05401	6.84016	0.0174887	0.150703
Ssbp4	0.161755	6.8863	6.83515	0.017524	0.150837
Gbp9	-0.351459	1.1947	6.83498	0.0175252	0.150837
Slc6a13	-0.343008	2.69386	6.83326	0.0175373	0.150851
BC031181	-0.0468305	6.36376	6.83021	0.0175589	0.150885
Ccp110	-0.0891639	6.35854	6.8285	0.017571	0.150885
Oprk1	-0.637238	1.20793	6.82617	0.0175876	0.150885
Ilvbl	-0.10537	4.34498	6.82548	0.0175925	0.150885
Arxes1	-0.0843099	4.08557	6.82527	0.017594	0.150885
Slc44a5	0.110248	5.34208	6.82257	0.0176131	0.150932
Srek1	0.0815077	6.43786	6.82029	0.0176293	0.150932
Uchl1	-0.109393	8.92763	6.82005	0.017631	0.150932
Vstm2l	0.232464	5.79108	6.8111	0.0176948	0.151386
Rgs2	-0.071349	5.12985	6.80965	0.0177052	0.151386
Mrps14	-0.0749269	4.94318	6.80724	0.0177224	0.151443
Polr2l	-0.105156	2.84764	6.80397	0.0177458	0.151553
Siva1	0.137713	2.51235	6.79719	0.0177945	0.151878
Slc9a4	-0.222368	4.66394	6.79345	0.0178214	0.151933
Gramd1c	-0.155832	2.41808	6.79334	0.0178222	0.151933
Tmco6	0.0880274	3.69784	6.78792	0.0178613	0.152115
Zfp207	0.0560516	7.17431	6.78744	0.0178647	0.152115
Upp1	0.259759	1.35653	6.78164	0.0179066	0.152382
Cnot2	0.0607414	6.08789	6.7772	0.0179388	0.152477
Snhg14	-0.141233	4.09981	6.77329	0.0179672	0.152477
Camk2b	0.126673	10.6639	6.77314	0.0179683	0.152477
Nim1k	-0.0728901	4.77483	6.77179	0.0179781	0.152477
D430042O09Rik	0.070509	5.05906	6.7714	0.017981	0.152477
Scube2	0.215936	0.347736	6.77131	0.0179816	0.152477
A830082K12Rik	-0.144431	3.04462	6.7665	0.0180166	0.152668
Parp16	-0.154907	2.32501	6.76529	0.0180254	0.152668
Slfn5	-0.288405	2.62235	6.76186	0.0180505	0.15279
Emx1	0.138592	3.60611	6.75817	0.0180774	0.152928
Afg3l1	-0.0705598	5.07188	6.75294	0.0181157	0.15296
Drp2	0.0631788	6.55916	6.7509	0.0181307	0.15296
Lactb2	-0.177003	3.27566	6.74973	0.0181393	0.15296
Aspn	-0.260336	0.787618	6.74919	0.0181433	0.15296
Zc3h13	0.0598172	6.76679	6.74847	0.0181486	0.15296
Dnaja4	0.0619524	6.33663	6.74832	0.0181497	0.15296
Ctps	-0.0844446	5.23662	6.74747	0.0181559	0.15296
Nphs1	0.260686	1.42531	6.74557	0.0181699	0.152988
Cib2	-0.141792	4.04282	6.74112	0.0182027	0.153174
Dleu7	-0.199324	2.44968	6.73803	0.0182255	0.153276
E130114P18Rik	-0.144529	2.20437	6.73073	0.0182795	0.15364
Pllp	-0.193758	5.55504	6.72585	0.0183156	0.153828
Pcnx	0.0691678	7.83113	6.72482	0.0183233	0.153828
Myrip	0.0698682	6.20057	6.71818	0.0183727	0.153922
Fchsd2	-0.0855589	5.44626	6.7178	0.0183755	0.153922
Siae	-0.0908294	4.30881	6.7172	0.01838	0.153922
Eml4	0.0730342	5.91764	6.7162	0.0183875	0.153922
Ip6k2	0.104596	7.03923	6.71611	0.0183881	0.153922
Zfp90	-0.094531	3.84644	6.7125	0.0184151	0.154057
Slc30a1	-0.115244	5.34989	6.70807	0.0184482	0.15422
Acad10	0.149494	1.76699	6.70703	0.018456	0.15422
Acad11	0.067249	4.91093	6.69948	0.0185127	0.154603
Atp6ap2	-0.0813819	7.87842	6.69301	0.0185614	0.154887
Chrna5	0.168994	2.56446	6.6921	0.0185682	0.154887
Grik2	-0.0931143	6.33552	6.68438	0.0186266	0.155151
Zfp770	-0.1022	4.92095	6.68332	0.0186346	0.155151
Tle1	0.164401	6.3911	6.68297	0.0186372	0.155151
Sh2d3c	-0.156764	4.16306	6.68218	0.0186433	0.155151
Gm5087	0.279261	-0.0488979	6.67909	0.0186666	0.155256
Gm12942	-0.213246	1.94437	6.67752	0.0186786	0.155265
Ptpn3	0.116999	6.49846	6.67142	0.0187249	0.15556
Cox6b2	0.447191	0.621474	6.66925	0.0187415	0.155608
Dtl	-0.250175	1.0381	6.66487	0.0187749	0.155795
Elavl2	-0.156591	6.44889	6.65817	0.0188262	0.15613
Adcy5	-0.0778369	7.07336	6.6543	0.0188558	0.156143
Usp2	0.0958971	5.9507	6.65421	0.0188565	0.156143
Zfp703	0.153186	4.62395	6.65371	0.0188604	0.156143
Arsb	0.0584603	7.28092	6.64709	0.0189113	0.156474
Ebf3	-0.319307	0.671623	6.64526	0.0189254	0.1565
Vps39	0.056041	6.6388	6.64301	0.0189427	0.156534
Sez6l2	0.0929886	8.74255	6.6419	0.0189513	0.156534
Ncs1	0.0682964	8.85004	6.63961	0.0189689	0.156589
Lasp1	-0.0822886	6.72658	6.63594	0.0189974	0.156646
Atp6v1a	-0.0936786	9.47118	6.63589	0.0189977	0.156646
B3galnt1	-0.0778392	5.51995	6.63273	0.0190222	0.156759
Shisa2	0.155047	2.40521	6.62898	0.0190513	0.1569
Ddn	0.142317	11.1867	6.6277	0.0190613	0.1569
Map1b	0.0867807	10.3697	6.62412	0.0190891	0.157039
Efnb2	-0.232495	5.37042	6.61185	0.0191849	0.157736
Hacd2	0.0663643	5.29013	6.60669	0.0192252	0.157978
Ift122	0.0658641	5.51115	6.60238	0.0192591	0.158095
Brd9	0.0913266	6.95659	6.60206	0.0192616	0.158095
BC030500	-0.0904679	4.04644	6.60031	0.0192754	0.158097
Myh9	0.135995	7.37618	6.59855	0.0192893	0.158097
Enpp6	-0.253154	2.43031	6.59782	0.019295	0.158097
Rptor	0.0815819	6.78107	6.5929	0.0193338	0.158325
Ndufb3	-0.0772415	5.19226	6.59012	0.0193557	0.158414
Cd9	-0.170213	5.33333	6.58652	0.0193843	0.158557
Trim9	0.0692622	8.29802	6.57337	0.0194887	0.159321
Snhg4	-0.121209	3.0825	6.56808	0.0195309	0.15947
Nrip3	-0.129663	7.99814	6.56664	0.0195424	0.15947
Bcas3	0.0683663	5.80255	6.56644	0.019544	0.15947
Mdc1	0.085147	4.67774	6.56551	0.0195514	0.15947
Smarca4	0.100725	7.68258	6.56191	0.0195802	0.159614
Nr3c1	-0.12531	6.63369	6.55886	0.0196047	0.159722
Zyx	-0.0885518	5.47614	6.55673	0.0196217	0.15977
2019-09-15	-0.0781719	7.22733	6.54986	0.019677	0.160129
Focad	0.105388	6.13318	6.54768	0.0196945	0.160181
Ackr2	0.316622	0.411904	6.54128	0.0197462	0.160511
Plec	0.141649	8.00695	6.53814	0.0197716	0.160626
Esrra	0.123864	5.83106	6.5319	0.0198222	0.160875
Shfm1	-0.0667482	5.2448	6.5303	0.0198352	0.160875
Uchl5	-0.0724131	5.00427	6.53022	0.0198359	0.160875
Otud5	0.0850987	6.67005	6.51515	0.0199588	0.161603
Zfp94	0.0976711	3.36108	6.51476	0.019962	0.161603
Npr1	0.253498	3.03863	6.51394	0.0199687	0.161603
Shroom4	-0.215905	1.68554	6.5128	0.0199781	0.161603
Gm15694	-0.211979	0.458571	6.51231	0.019982	0.161603
Lbh	-0.0798169	5.49909	6.51073	0.0199951	0.161617
Calcoco1	0.071976	6.65873	6.50936	0.0200063	0.161617
Blnk	0.192566	2.01593	6.50573	0.0200361	0.161766
Pgrmc1	-0.0879453	8.19444	6.49923	0.0200896	0.162083
Acta2	-0.384544	3.21773	6.49732	0.0201054	0.162083
Kif2a	-0.0934138	6.58544	6.49685	0.0201092	0.162083
Cdk9	0.0881822	6.26464	6.49544	0.0201208	0.162086
Man2a2	0.0584049	8.07061	6.49204	0.020149	0.162181
Sox21	-0.198489	3.48744	6.49071	0.02016	0.162181
Wdr95	0.25659	-0.0965648	6.4899	0.0201666	0.162181
Dock1	-0.106711	5.07275	6.48844	0.0201788	0.162188
Cdc42bpg	0.223359	3.35822	6.48386	0.0202168	0.162402
Gfap	-0.125358	8.79972	6.48091	0.0202413	0.162481
Slbp	-0.0846354	3.88024	6.47996	0.0202492	0.162481
6230400D17Rik	0.178909	1.1959	6.47136	0.0203209	0.162927
Elfn2	0.0900886	7.41616	6.47057	0.0203275	0.162927
Prr5	0.249926	2.82428	6.46707	0.0203568	0.162992
Cmss1	-0.09468	2.8888	6.46582	0.0203672	0.162992
Sft2d3	0.0911937	3.12756	6.46551	0.0203698	0.162992
Atxn7l1	0.0705337	4.69102	6.46346	0.020387	0.163039
Gpank1	-0.112703	3.11102	6.46001	0.020416	0.163176
Lancl2	-0.0895484	6.45555	6.45578	0.0204515	0.163176
Cacybp	-0.0731982	6.15043	6.45525	0.020456	0.163176
Sdk2	0.212049	3.55347	6.45452	0.0204621	0.163176
Arpp21	-0.161538	7.44793	6.45257	0.0204785	0.163176
Gnl3l	-0.0878931	7.84417	6.45204	0.020483	0.163176
Ldha	-0.0753478	7.79261	6.45194	0.0204838	0.163176
Rapgef3	0.139437	5.27533	6.44782	0.0205186	0.163363
Kctd16	-0.239069	3.35848	6.4457	0.0205365	0.163415
Ppfibp1	-0.122966	4.85158	6.4404	0.0205814	0.163681
Safb2	0.151979	6.54911	6.43698	0.0206104	0.16382
Fam172a	-0.0806808	5.51855	6.43085	0.0206625	0.164143
Bcl11b	0.142432	7.6253	6.42842	0.0206832	0.164217
Adgrl2	0.131623	5.92045	6.426	0.0207038	0.16429
Atad2b	0.0965848	5.02862	6.42151	0.0207422	0.164484
Derl2	0.0646093	4.9463	6.42045	0.0207512	0.164484
Papss2	-0.145535	4.39931	6.41911	0.0207627	0.164484
Zfp334	0.0595534	4.65196	6.41763	0.0207754	0.164494
Prps2	-0.155113	5.1239	6.41541	0.0207944	0.164554
Henmt1	-0.199882	0.699286	6.40798	0.0208582	0.164887
Zbtb11os1	0.202126	1.87493	6.40589	0.0208762	0.164887
Snapc5	-0.0732215	3.60501	6.40502	0.0208836	0.164887
Adam22	0.0585917	7.96415	6.40442	0.0208888	0.164887
Ucma	-0.300219	0.370695	6.40113	0.0209172	0.164887
Lman2	0.0860898	6.87595	6.40054	0.0209223	0.164887
Bcap31	-0.0559878	5.71286	6.39949	0.0209314	0.164887
B3galt1	-0.0679242	5.70562	6.39832	0.0209415	0.164887
Fut10	-0.0947001	3.3379	6.39782	0.0209459	0.164887
Rbfox3	0.0845865	8.02338	6.39715	0.0209516	0.164887
Adamts9	-0.135189	3.56267	6.38492	0.0210577	0.165631
Efcab7	0.230402	1.65111	6.38016	0.0210991	0.165867
Qsox2	0.057269	5.31729	6.37519	0.0211425	0.166101
Adcy8	-0.167381	4.63149	6.373	0.0211617	0.166101
Ppp1r26	-0.141212	4.54288	6.37276	0.0211637	0.166101
Tspan3	-0.0523268	8.30727	6.37123	0.0211771	0.166115
Mybbp1a	-0.0648206	6.15008	6.36959	0.0211915	0.166137
Grb14	-0.0735891	5.01261	6.36825	0.0212033	0.166139
Cpd	-0.0824221	7.15207	6.36561	0.0212264	0.166229
Zbtb9	-0.0776592	4.20245	6.36153	0.0212622	0.166418
Cass4	0.179669	0.552436	6.35332	0.0213345	0.166771
Ptk2	0.0598769	7.01203	6.35255	0.0213414	0.166771
Acap3	0.0721005	7.59016	6.35247	0.0213421	0.166771
Adamtsl5	0.208655	2.00061	6.3478	0.0213834	0.166989
Ahrr	0.167374	0.819134	6.34668	0.0213933	0.166989
Emx2	0.102982	4.08521	6.34379	0.0214188	0.167096
Arpc2	0.124843	7.95349	6.3425	0.0214303	0.167096
Rap2a	-0.058015	7.18685	6.33979	0.0214543	0.167192
Fhad1	0.324242	2.88966	6.33528	0.0214945	0.167384
Odf2	0.128505	6.62347	6.33441	0.0215022	0.167384
Gemin4	0.0752161	4.64082	6.32959	0.0215452	0.167543
Fam20b	-0.0648265	6.83312	6.32922	0.0215485	0.167543
Nr1d2	0.119676	6.7346	6.32818	0.0215578	0.167543
Itga4	-0.0924971	5.53877	6.32601	0.0215772	0.167603
Htr7	-0.228177	3.38446	6.32353	0.0215993	0.167652
Tymp	0.199356	1.63664	6.32245	0.021609	0.167652
Pcdhb11	0.209093	2.4944	6.31979	0.0216328	0.167652
Zufsp	-0.118963	2.96429	6.31813	0.0216477	0.167652
Fryl	0.0849546	6.41122	6.31689	0.0216589	0.167652
Fbxo31	0.0852634	7.46334	6.31463	0.0216792	0.167652
Myo1b	-0.13009	4.08607	6.31423	0.0216828	0.167652
Pdlim5	-0.116411	5.2783	6.31417	0.0216833	0.167652
Zfyve26	0.0671661	5.20301	6.31356	0.0216888	0.167652
Zfp418	-0.163352	1.93612	6.31076	0.021714	0.167757
Lgmn	-0.0599077	6.54194	6.30737	0.0217446	0.167871
Ap1s2	-0.0896442	5.65438	6.30652	0.0217522	0.167871
Plb1	0.224326	0.365525	6.30243	0.0217892	0.168066
Ufsp1	-0.12373	2.78438	6.29774	0.0218316	0.168224
Acot5	0.211184	2.03622	6.29757	0.0218331	0.168224
Pak6	-0.118323	6.40464	6.29378	0.0218675	0.168399
Tnk2	0.0866893	8.01659	6.29223	0.0218816	0.168416
Mical3	0.122675	6.77691	6.29045	0.0218978	0.168451
Sdc2	-0.11351	5.25135	6.28168	0.0219777	0.168943
Gm10432	0.157878	1.76976	6.28085	0.0219853	0.168943
Crabp2	-0.517338	0.55263	6.27732	0.0220175	0.169047
Sdf2l1	0.244868	3.78892	6.27679	0.0220224	0.169047
Pcdhb12	0.163209	3.03526	6.27405	0.0220474	0.169114
Prkg1	-0.140221	4.507	6.2719	0.0220672	0.169114
Scai	-0.096341	6.70449	6.2718	0.0220681	0.169114
Bet1	-0.086933	4.1787	6.2693	0.0220911	0.169114
Gria1	0.081442	10.3107	6.26826	0.0221006	0.169114
She	-0.224412	1.96561	6.26727	0.0221097	0.169114
Slc25a12	-0.0551999	7.41915	6.26547	0.0221263	0.169114
St5	0.119566	5.2271	6.26495	0.022131	0.169114
Pdgfra	-0.124574	6.00372	6.26305	0.0221485	0.169114
Cog2	0.0804819	5.04849	6.26299	0.0221491	0.169114
Ddx51	0.0603276	4.75273	6.25891	0.0221867	0.169237
Lpin3	0.220117	0.829887	6.25765	0.0221983	0.169237
Pcdhb8	0.211575	1.25316	6.25637	0.0222101	0.169237
Pdcd11	0.0738779	5.46982	6.25612	0.0222124	0.169237
Zfp202	-0.125869	2.66731	6.25232	0.0222476	0.169341
Nap1l3	-0.105191	5.76464	6.24993	0.0222697	0.169341
Mcts1	-0.102903	5.31262	6.24932	0.0222754	0.169341
Dgkd	0.0658999	7.36101	6.24858	0.0222822	0.169341
Rtel1	0.13662	4.51155	6.24826	0.0222852	0.169341
Snd1	0.0728102	6.88059	6.24049	0.0223574	0.169735
Top3b	0.0660961	5.31476	6.24014	0.0223607	0.169735
Prrt1	0.195169	6.66602	6.23826	0.0223782	0.169778
Gm5803	-0.155813	1.85363	6.23508	0.0224078	0.169904
Abcg1	0.067527	6.49593	6.23394	0.0224185	0.169904
Ifi27	-0.226772	5.35316	6.23138	0.0224424	0.169995
Tiprl	-0.0594765	5.7069	6.2284	0.0224702	0.170081
Ppp1r37	0.0869628	7.41271	6.22764	0.0224774	0.170081
Gm3414	-0.312667	0.91445	6.22474	0.0225045	0.170196
Pgam2	0.112912	2.96801	6.22039	0.0225453	0.170369
Denr	-0.0699232	5.58885	6.21978	0.0225511	0.170369
Aco1	-0.0750735	5.31215	6.21788	0.022569	0.17041
Arhgap29	-0.165545	4.20011	6.21668	0.0225803	0.17041
Kbtbd11	0.139919	8.30412	6.21468	0.0225991	0.170462
Apc	-0.0914949	8.51955	6.2113	0.022631	0.170595
Mcf2	-0.199627	2.36162	6.20904	0.0226523	0.170595
Eftud2	0.0589493	7.02694	6.20411	0.0226989	0.170595
Chrna1	-0.183247	0.993273	6.20396	0.0227004	0.170595
Tmem210	0.252413	0.761157	6.20341	0.0227056	0.170595
Nol6	0.0835054	7.56876	6.20329	0.0227067	0.170595
Nkain3	-0.226632	3.43393	6.20298	0.0227096	0.170595
Cacna1a	0.09346	7.70173	6.20274	0.0227119	0.170595
Kif5c	-0.0831422	9.96652	6.19936	0.022744	0.170747
Fads3	-0.09263	5.20327	6.19672	0.0227691	0.170759
Metap1d	0.0994233	4.33123	6.19668	0.0227695	0.170759
Slc29a4	0.175205	5.68228	6.19525	0.022783	0.170772
Ssx2ip	-0.0750935	6.69633	6.19054	0.0228279	0.170854
Rnf40	0.0572983	6.42783	6.18967	0.0228361	0.170854
Ranbp10	0.0959475	5.79726	6.18868	0.0228456	0.170854
Tex15	-0.405486	1.31692	6.18725	0.0228592	0.170854
Inpp1	-0.0652882	4.51571	6.18602	0.022871	0.170854
Ube2r2	-0.0506696	6.14981	6.18544	0.0228765	0.170854
Mprip	0.0636619	8.25	6.18453	0.0228853	0.170854
Ccdc148	-0.0964504	4.04655	6.18409	0.0228894	0.170854
Syt12	0.10106	4.92634	6.18172	0.0229121	0.170926
Crebzf	0.0858514	6.40978	6.17831	0.0229447	0.170926
Rras2	0.128075	4.72707	6.17825	0.0229454	0.170926
Scamp1	-0.0760208	8.03687	6.17742	0.0229534	0.170926
Slc43a2	0.100319	6.37227	6.17687	0.0229586	0.170926
Panct2	-0.144083	1.94318	6.17426	0.0229836	0.170971
Neat1	0.318486	6.41948	6.17376	0.0229885	0.170971
Slc2a9	0.199285	1.93898	6.1659	0.0230641	0.171444
Sh3bp4	-0.0823549	5.08243	6.16453	0.0230773	0.171454
Kcnab2	0.10516	9.82961	6.16208	0.0231009	0.171506
Rnf43	-0.183497	1.69247	6.16132	0.0231083	0.171506
D430019H16Rik	-0.0655228	8.07214	6.15866	0.023134	0.171608
Fam199x	-0.120541	3.93704	6.14952	0.0232227	0.172177
Cables1	0.188074	4.53522	6.14401	0.0232763	0.172485
Etaa1	-0.0882803	3.42652	6.14081	0.0233075	0.17255
Plekha2	0.243772	5.64191	6.14064	0.0233092	0.17255
1700003M07Rik	0.0798117	4.04883	6.13534	0.023361	0.172795
Ppp4r4	0.110685	6.25167	6.13479	0.0233664	0.172795
Cactin	0.0752411	5.09571	6.1332	0.0233819	0.172821
Sec24d	-0.0832059	5.30946	6.13077	0.0234057	0.172908
Mog	-0.188166	5.87263	6.12057	0.0235059	0.173559
Lrp1b	-0.170389	5.86066	6.1192	0.0235194	0.173569
Pros1	-0.233584	3.56942	6.11677	0.0235434	0.173657
Mtg2	0.0964199	4.04931	6.1138	0.0235728	0.173784
Gm10814	0.194012	0.37468	6.10989	0.0236115	0.173897
Snrpb	0.0869824	6.16547	6.10873	0.023623	0.173897
Smtnl2	0.176183	0.897566	6.10858	0.0236245	0.173897
Bmf	-0.19704	2.17514	6.10539	0.0236561	0.17404
Sec14l1	0.100468	8.35316	6.09812	0.0237283	0.174405
Rab40c	0.0956182	5.91233	6.09796	0.0237299	0.174405
Fmnl3	-0.0996228	3.69456	6.08823	0.023827	0.174859
Scaper	-0.102768	5.44684	6.08619	0.0238475	0.174859
Rnf112	0.0911018	9.3388	6.08492	0.0238602	0.174859
Sema3g	-0.285009	2.015	6.08454	0.023864	0.174859
Stau2	-0.0857019	6.57173	6.08353	0.0238742	0.174859
Sncaip	-0.122971	2.56787	6.08263	0.0238832	0.174859
Fermt2	-0.0955153	6.49874	6.08207	0.0238888	0.174859
Zfp382	-0.267675	3.5096	6.08202	0.0238893	0.174859
Hmgcs1	-0.121471	7.88599	6.07949	0.0239146	0.174955
Rap2c	-0.0834067	5.44366	6.07658	0.023944	0.17508
Lgals9	-0.184005	2.65415	6.06713	0.0240393	0.175688
1700028J19Rik	0.207251	-0.0697015	6.06341	0.0240769	0.175873
Lima1	-0.133904	3.93958	6.0563	0.024149	0.176309
Ccdc92	0.108569	6.58596	6.0533	0.0241795	0.176442
Sec62	-0.0661479	7.44169	6.04804	0.0242331	0.176744
Tmem178b	-0.154333	4.91656	6.04338	0.0242807	0.177001
Impdh1	-0.0887015	5.61407	6.04207	0.0242941	0.177006
Vmp1	-0.0776384	6.40197	6.0409	0.024306	0.177006
Ehbp1l1	-0.121505	4.40204	6.03589	0.0243574	0.177263
Thoc7	-0.0609983	5.28354	6.03475	0.0243691	0.177263
Lnp	-0.100822	6.47346	6.03383	0.0243785	0.177263
Klf8	-0.174973	2.03384	6.03166	0.0244008	0.177335
Tead2	-0.188552	1.43127	6.02824	0.024436	0.177417
Slc35f5	-0.0798689	4.58387	6.02744	0.0244442	0.177417
Aars2	0.101021	5.21564	6.02697	0.0244491	0.177417
Spcs1	-0.0697285	5.68658	6.02468	0.0244727	0.177443
Cry1	0.104432	3.8454	6.0241	0.0244787	0.177443
Fgf10	-0.130239	4.31027	6.02173	0.0245031	0.177443
Eif5	-0.0624927	7.63903	6.02098	0.0245109	0.177443
Fam8a1	0.0975325	5.01081	6.02063	0.0245145	0.177443
Zfp777	0.0800102	5.16239	6.0152	0.0245706	0.177755
Fam102b	-0.0953528	5.43651	6.01385	0.0245846	0.177755
Plod1	0.0977278	4.73257	6.01286	0.0245949	0.177755
Glmn	-0.145493	3.20895	6.00892	0.0246359	0.177903
1810026J23Rik	0.06843	6.4021	6.00741	0.0246516	0.177903
Nrp2	-0.102581	6.26499	6.00731	0.0246526	0.177903
Sdhaf1	0.151768	3.6948	6.00374	0.0246898	0.17808
H2-K2	0.324292	0.250834	6.00144	0.0247137	0.17808
Mettl7a1	0.0790948	4.99854	6.00062	0.0247222	0.17808
Tmem50a	-0.058874	5.96745	6.00019	0.0247268	0.17808
Elovl4	-0.0929604	6.00727	5.98942	0.0248395	0.178637
C1galt1	-0.162892	2.63206	5.98863	0.0248477	0.178637
Tmem231	0.0741023	4.05687	5.98772	0.0248573	0.178637
Insc	-0.180138	2.05196	5.98627	0.0248725	0.178637
Elovl7	-0.332773	4.09878	5.9853	0.0248827	0.178637
Tusc3	-0.0657576	7.09689	5.98428	0.0248934	0.178637
Nwd1	0.112479	6.47697	5.98421	0.0248942	0.178637
Syce2	0.149483	2.20729	5.98329	0.0249038	0.178637
[truncated: 12,340 more rows]

## Sheet: DE_Cerebellum
Genes	logFC	logCPM	F	Pvalue*	FDR			* Calculated by edgeR package
Gm364	-9.76319	2.87372	1233.63	6.04684e-19	8.48191e-15
Gm13544	-6.52047	2.05752	922.818	9.46605e-18	6.63901e-14
Akr1c13	-2.57897	0.26428	321.636	1.73392e-13	8.10725e-10
Serpinb2	-2.51058	2.61818	292.73	4.0837e-13	1.43205e-09
Dach2	-1.84981	3.54436	278.759	6.3599e-13	1.78421e-09
Tlr4	-1.49405	3.00705	264.509	1.02149e-12	2.38808e-09
Dmp1	-0.861442	4.95711	251.524	1.60692e-12	3.22004e-09
Ostn	-2.66647	2.66574	238.628	2.57649e-12	4.51756e-09
Amelx	-3.22497	0.20862	215.669	6.35181e-12	9.89964e-09
Kank4os	-2.66937	0.347467	209.504	8.21664e-12	1.15255e-08
Fbln7	-0.863304	3.59642	175.534	3.89723e-11	4.26096e-08
Tmem196	-1.06623	3.78561	175.443	3.915e-11	4.26096e-08
Gm4371	-1.56381	0.34028	175.269	3.94899e-11	4.26096e-08
Casp1	-1.25244	2.87086	170.382	5.05305e-11	5.0628e-08
Ltbp2	1.28296	5.32773	158.615	9.4008e-11	8.791e-08
Gm2762	-1.07185	1.16604	142.49	2.36226e-10	2.07096e-07
Phex	-0.847835	3.43881	133.883	4.01515e-10	3.31297e-07
Myo15	2.20304	2.21413	125.551	6.91049e-10	5.38519e-07
Arhgap6	-0.848666	3.04032	120.038	1.00729e-09	7.43644e-07
Col4a6	-0.624101	2.66156	118.146	1.15035e-09	8.068e-07
Rps4l	-0.677923	4.52713	108.235	2.38051e-09	1.59006e-06
Tdo2	-0.976149	4.32096	96.4418	6.11664e-09	3.59642e-06
Comp	1.30714	1.20802	96.3785	6.1493e-09	3.59642e-06
Agmo	-0.70051	3.10556	96.3705	6.15342e-09	3.59642e-06
Kcnh3	1.11837	1.60877	93.1066	8.13014e-09	4.56166e-06
9430018G01Rik	-2.47934	1.14617	85.3725	1.62771e-08	8.78151e-06
Armc4	-0.956498	1.13719	84.3787	1.78625e-08	9.02674e-06
Cdc20	0.733689	1.00162	84.2861	1.80187e-08	9.02674e-06
Epha5	-0.628327	4.58446	82.9255	2.04965e-08	9.91395e-06
Sema3a	-0.663962	5.86348	80.3196	2.63623e-08	1.23261e-05
Zfp941	-0.474442	4.47835	78.9474	3.01795e-08	1.36557e-05
Klhl13	-0.442554	5.40595	76.052	4.04026e-08	1.70799e-05
Ttn	-2.33236	3.88978	75.9245	4.09333e-08	1.70799e-05
Mgl2	-0.8897	2.30944	75.6177	4.22424e-08	1.70799e-05
Sp6	0.761576	0.872387	75.505	4.27348e-08	1.70799e-05
Rnf17	-1.11435	1.68072	75.2582	4.38352e-08	1.70799e-05
Icosl	0.522675	3.36277	72.2982	5.97869e-08	2.22966e-05
Snrpn	-0.942359	1.38561	72.1241	6.09072e-08	2.22966e-05
Fam3c	-0.238359	5.20942	71.9588	6.19924e-08	2.22966e-05
Gm11413	-0.817606	0.470018	71.0792	6.81394e-08	2.31097e-05
A730017C20Rik	-1.10415	3.70582	71.0175	6.85953e-08	2.31097e-05
Gsg1l	0.521949	4.25036	70.9369	6.91956e-08	2.31097e-05
Klhl1	-0.824605	3.35481	70.0707	7.60289e-08	2.45721e-05
Sema3e	-0.518722	5.13937	69.9454	7.7078e-08	2.45721e-05
Plvap	0.4303	4.0469	69.0034	8.54927e-08	2.6649e-05
Trim30e-ps1	-1.00577	0.0692325	68.2608	9.28435e-08	2.83112e-05
Cps1	-0.937895	2.11922	67.5516	1.00519e-07	2.97043e-05
Nr0b2	1.0327	-0.104487	67.4525	1.01647e-07	2.97043e-05
Casp12	-0.602149	3.20992	66.8176	1.09209e-07	3.12629e-05
Cpne4	-1.37203	2.50275	66.5646	1.12394e-07	3.15311e-05
Sec24d	-0.451057	3.68099	64.1237	1.48985e-07	4.02421e-05
Tmem229a	-0.400966	6.58245	64.1124	1.49183e-07	4.02421e-05
Col1a2	-0.452762	5.81489	63.5615	1.59166e-07	4.2125e-05
Kirrel2	0.684142	1.42932	63.1364	1.67376e-07	4.34773e-05
Entpd2	0.754915	2.15354	62.2722	1.85543e-07	4.73203e-05
Msn	-0.22098	6.57567	61.7851	1.96736e-07	4.92789e-05
Snca	-0.551777	5.71676	61.4895	2.03891e-07	4.95181e-05
Gcgr	1.06592	0.0697818	61.4217	2.05571e-07	4.95181e-05
Tspan12	-0.324748	4.30842	61.3137	2.08282e-07	4.95181e-05
Npl	-0.600698	1.81695	59.6797	2.54482e-07	5.80944e-05
Slco1a5	-1.30795	-0.476296	59.6627	2.55017e-07	5.80944e-05
E2f3	-0.284635	4.39555	59.6072	2.5678e-07	5.80944e-05
Hs3st5	-0.566595	2.96055	59.3081	2.66501e-07	5.93366e-05
Clca4a	-1.98814	-0.621334	59.1352	2.72305e-07	5.96817e-05
Car9	0.736593	3.1757	58.0736	3.11159e-07	6.71481e-05
Npnt	-0.683295	3.00833	57.7602	3.23772e-07	6.88115e-05
Fgfrl1	-0.377767	4.40815	56.6874	3.71406e-07	7.77568e-05
Car13	-0.578383	3.29029	55.3126	4.44137e-07	9.16163e-05
Reep6	0.740051	3.42141	54.6229	4.8644e-07	9.88884e-05
Gdf11	-0.479765	4.28781	53.1097	5.95739e-07	0.000119378
E030003E18Rik	-0.422729	5.06741	52.8165	6.19913e-07	0.000122472
Prim1	0.309034	3.73539	52.6284	6.35985e-07	0.000123902
Plxnd1	0.371939	4.86314	52.517	6.45725e-07	0.000124077
Pnp	-0.432562	3.50058	52.3408	6.61472e-07	0.000125385
Prdx4	-0.2955	4.29833	51.9534	6.97591e-07	0.000130468
Prodh	0.349408	4.76662	51.0856	7.86667e-07	0.000145192
Rorc	0.624516	4.51393	50.8521	8.12728e-07	0.000147851
Rnf39	0.799651	2.38804	50.7697	8.22154e-07	0.000147851
Trp63	-0.855482	0.734556	50.3174	8.7609e-07	0.000154763
Lrrc55	-0.560351	2.44193	50.2644	8.82658e-07	0.000154763
Acbd4	0.224765	5.42336	50.1051	9.02737e-07	0.000155015
Kcnu1	-0.730983	0.371772	50.0554	9.09101e-07	0.000155015
Mamstr	0.70878	1.54083	49.9924	9.17249e-07	0.000155015
Tmem52	0.734121	1.50421	49.4471	9.91183e-07	0.000164654
Ush1g	1.10055	0.382364	49.4008	9.97761e-07	0.000164654
Ahcyl2	-0.313431	8.19041	49.3089	1.01096e-06	0.000164893
Myh15	-0.871027	0.498994	48.6911	1.10483e-06	0.000178132
Mfsd1	-0.262484	5.19253	48.551	1.12742e-06	0.000179708
Igf2	-0.576387	7.59236	47.3186	1.34977e-06	0.000212732
Hpgd	-0.336889	3.02608	47.1623	1.38127e-06	0.000215279
Oplah	0.30147	5.57344	46.7143	1.47615e-06	0.000227537
Rhoj	-0.396168	3.48241	46.1981	1.59452e-06	0.000243113
Col12a1	-0.472161	4.05926	46.0704	1.62537e-06	0.000245152
Trpc5	-0.673598	3.4903	45.5209	1.76599e-06	0.000263526
Ucp2	0.56198	4.92517	44.9338	1.93119e-06	0.000285145
Xdh	0.527795	3.3485	44.5421	2.0509e-06	0.000297191
Gstk1	-0.402396	3.68779	44.4801	2.07058e-06	0.000297191
Slco4a1	0.325505	4.65594	44.3804	2.10267e-06	0.000297191
Grb7	0.500544	3.73889	44.3336	2.11794e-06	0.000297191
Arhgap27	0.333322	4.27817	44.3312	2.11871e-06	0.000297191
Lgr6	-0.736005	2.75791	43.7458	2.32033e-06	0.00032225
Hsd3b7	0.342872	4.68481	43.5273	2.40095e-06	0.000330178
BC026585	-0.454193	4.64704	43.1617	2.54284e-06	0.000346295
Cdh10	-0.426837	4.37306	42.8556	2.66876e-06	0.000356506
Sh3bgrl	-0.353697	6.31643	42.826	2.68131e-06	0.000356506
Pogz	0.298968	6.34006	42.796	2.69406e-06	0.000356506
Rpe65	-0.968027	-0.144837	42.5194	2.81507e-06	0.000369037
Tmem204	0.370234	4.12094	42.2178	2.9539e-06	0.000382867
Stap2	0.768317	4.63929	42.173	2.97516e-06	0.000382867
Foxred2	0.278601	5.45295	40.918	3.64507e-06	0.000464813
Adamts2	-0.399392	4.768	40.8598	3.67997e-06	0.000465035
Ephb6	-0.435545	4.52964	40.7913	3.72149e-06	0.000466084
Cpne9	-0.340752	6.25013	40.4898	3.91056e-06	0.000484138
Wwc1	-0.274916	5.75044	40.4347	3.94619e-06	0.000484138
Ar	-0.383475	4.74693	40.3995	3.96919e-06	0.000484138
Aga	-0.368564	3.15623	40.3188	4.02244e-06	0.000486403
Prom2	0.496827	2.53618	40.2082	4.09673e-06	0.000491153
Vipr2	0.642588	3.13235	40.1089	4.16465e-06	0.000493938
Tram1l1	-0.205617	5.04572	40.0491	4.20621e-06	0.000493938
Gbe1	-0.28581	3.96539	40.0214	4.2256e-06	0.000493938
Hif3a	0.91111	3.3598	39.2946	4.77149e-06	0.000552151
5830416P10Rik	0.697993	3.06585	39.2563	4.80234e-06	0.000552151
Rprml	1.15825	1.36957	38.898	5.10189e-06	0.000581823
Oxtr	-0.954161	0.920675	38.7515	5.2303e-06	0.000591656
Cmtm7	0.443021	1.87468	38.2742	5.67389e-06	0.000636701
Pstpip2	-0.345093	3.31965	38.2182	5.72867e-06	0.000637746
Tssk5	0.661324	1.5132	38.0893	5.85679e-06	0.000646875
Onecut2	0.783282	1.43184	37.8423	6.11134e-06	0.000669717
Tspan17	0.347865	5.25038	37.6891	6.27542e-06	0.000682366
Cdc42bpg	0.440416	6.47163	37.4716	6.51675e-06	0.000703157
Aldh1a1	-0.332056	7.86143	37.2702	6.74928e-06	0.000722688
Chsy3	-1.4445	-0.026082	37.1072	6.94423e-06	0.000735697
Aqp4	-0.329735	9.31417	37.0462	7.01885e-06	0.000735697
Rps6ka6	-0.318149	3.09293	37.0385	7.02826e-06	0.000735697
Gm15663	-0.208924	4.06033	36.9962	7.08056e-06	0.000735697
Edil3	-0.350753	7.03812	36.922	7.17332e-06	0.000736131
Mertk	0.332513	4.66695	36.9091	7.1897e-06	0.000736131
Vwa7	0.473105	4.57443	36.7303	7.4194e-06	0.000754144
Ccdc80	-0.520085	2.13889	36.6765	7.49011e-06	0.000755855
Adhfe1	-0.513709	3.24011	36.1189	8.26824e-06	0.000828418
Rab7b	-0.618741	0.904561	35.9505	8.5206e-06	0.000842741
Eml3	0.313323	4.86568	35.9434	8.53134e-06	0.000842741
Mmp14	-0.441635	4.56195	35.4943	9.24775e-06	0.00090712
Fam213b	0.258877	5.90013	35.3687	9.45991e-06	0.000921487
Corin	-0.428428	4.23974	35.1852	9.77936e-06	0.000946035
Steap3	-0.457252	2.13227	34.7305	1.06239e-05	0.00102069
Wnt5a	-0.456319	3.00645	34.6518	1.0778e-05	0.00102594
Slc16a1	-0.229861	6.1958	34.6183	1.08444e-05	0.00102594
Mmp15	-0.42178	4.33821	34.5915	1.08979e-05	0.00102594
Col3a1	-0.616139	3.65007	34.4525	1.11797e-05	0.00104124
Tenm3	-0.586139	4.95184	34.4383	1.12089e-05	0.00104124
Muc15	-0.451263	1.9582	34.3815	1.13267e-05	0.00104526
Il33	-0.646237	5.53199	34.2809	1.15387e-05	0.00105559
Slc2a4	0.575716	2.32907	34.2125	1.16854e-05	0.00105559
Plcd3	0.251365	3.96377	34.1725	1.17722e-05	0.00105559
Sema3d	-0.433925	3.7148	34.15	1.18213e-05	0.00105559
Arvcf	0.238336	5.24558	34.1333	1.18578e-05	0.00105559
Fmo2	0.849134	2.21186	34.1186	1.18902e-05	0.00105559
Unc13d	0.614323	3.33967	34.0637	1.20117e-05	0.00105967
Sapcd1	0.641265	0.87821	33.818	1.25726e-05	0.00110223
Atp6ap1l	-0.483428	3.97738	33.556	1.32029e-05	0.00115029
Gk5	-0.609722	0.430696	33.4377	1.34989e-05	0.00116882
1700028P14Rik	-0.593809	0.752423	33.2079	1.4095e-05	0.00119821
Slc13a1	-0.612852	2.60156	33.1987	1.41194e-05	0.00119821
Slitrk5	-0.243259	4.78	33.1883	1.4147e-05	0.00119821
Slfn3	-0.66811	0.398191	33.1759	1.418e-05	0.00119821
A930012L18Rik	0.559893	2.44383	33.0506	1.45196e-05	0.00121956
Mt2	0.510173	7.24202	32.9873	1.46946e-05	0.00122691
Plekhg4	0.63413	3.86809	32.9044	1.49271e-05	0.00123895
Col1a1	-0.520432	4.41313	32.7702	1.53122e-05	0.00126344
Robo1	-0.361999	5.16293	32.6323	1.57196e-05	0.00128248
Cav2	-0.198714	4.60506	32.6302	1.57259e-05	0.00128248
Lingo2	-0.502942	2.4969	32.5096	1.60921e-05	0.00130476
Hdac10	0.415904	4.22008	32.2295	1.69795e-05	0.0013688
Spef2	-0.862329	1.63389	32.0226	1.76696e-05	0.0014163
Arrdc2	0.515185	3.62963	31.9754	1.78315e-05	0.00142115
Slc9b2	-0.855705	0.633321	31.9118	1.8052e-05	0.00143059
Gpr179	-0.732493	0.504851	31.8348	1.8323e-05	0.00143931
Il20rb	0.625303	5.63609	31.8224	1.83672e-05	0.00143931
Mlph	0.304535	3.41571	31.6793	1.88845e-05	0.00145695
Wls	-0.321579	6.03574	31.666	1.89332e-05	0.00145695
Tpm2	0.296083	3.94113	31.6572	1.89655e-05	0.00145695
Steap4	-0.79386	0.0715812	31.6458	1.90078e-05	0.00145695
Akr1b8	-0.583379	0.486763	31.4832	1.96194e-05	0.00149566
Akap13	-0.343099	4.34588	31.3117	2.02881e-05	0.00153828
Adamts5	-0.511626	2.17571	31.2295	2.06177e-05	0.00155486
Dars	-0.191745	6.35641	31.1484	2.09486e-05	0.00157137
Ccdc91	-0.188967	5.92629	31.0763	2.12478e-05	0.00158533
Nog	-0.450814	3.31015	31.0284	2.1449e-05	0.00159188
B230209E15Rik	-1.06579	2.07576	30.9347	2.18487e-05	0.00161301
Ramp2	0.423073	4.13974	30.8241	2.23314e-05	0.00164001
Tph2	-0.645542	0.377045	30.7367	2.2721e-05	0.00165994
Limk2	0.158184	7.1188	30.7092	2.28455e-05	0.00166038
B3glct	-0.291753	4.27876	30.6512	2.311e-05	0.00166244
Msln	-0.638969	0.800147	30.651	2.31108e-05	0.00166244
Suclg2	-0.283846	3.69039	30.598	2.33553e-05	0.00167145
Papss2	-0.414771	3.13985	30.4686	2.39643e-05	0.00170633
Clic1	0.322284	5.03745	30.3993	2.42978e-05	0.00172134
5430421F17Rik	0.627679	0.401561	30.3398	2.45882e-05	0.00173316
Fabp7	-0.490127	5.90599	30.313	2.47204e-05	0.00173377
Adck3	0.240076	5.71915	30.2621	2.49735e-05	0.00174281
Il11ra1	0.279116	4.6579	30.2203	2.51834e-05	0.00174875
Rfx4	-0.198972	4.85425	30.1245	2.56718e-05	0.00177388
Ano5	-0.45501	2.50458	30.0945	2.58268e-05	0.00177584
Ptpru	0.298065	5.43558	29.9436	2.66228e-05	0.00182165
Col27a1	0.586077	4.98777	29.7946	2.74356e-05	0.00186815
Ccdc74a	0.231922	5.61029	29.7428	2.77246e-05	0.00187871
Pcdh17	-0.427242	5.84069	29.6888	2.80293e-05	0.00189022
Cdh11	-0.310406	4.78167	29.5559	2.8795e-05	0.00193257
Mapk11	0.42035	5.08707	29.3415	3.00799e-05	0.00200919
Mroh1	0.198774	7.07334	29.278	3.04728e-05	0.00201875
Angpt1	-0.298543	4.60622	29.2719	3.05108e-05	0.00201875
Cd55	-0.59553	1.80448	29.1249	3.14429e-05	0.00207065
Cyp2j6	-0.395267	4.06754	29.0907	3.16646e-05	0.00207551
C77080	0.365032	5.20399	28.9516	3.25827e-05	0.00211935
Fam132a	0.379364	3.54951	28.9437	3.26356e-05	0.00211935
Myh14	0.238008	7.23866	28.8211	3.34709e-05	0.00216358
Zfp933	0.24043	4.95976	28.7754	3.37882e-05	0.00216626
Tsc22d3	0.233732	7.08812	28.7706	3.38213e-05	0.00216626
Sema5b	-0.407986	2.91972	28.689	3.43973e-05	0.00219314
Pcdhgb7	-0.4096	4.64293	28.649	3.46833e-05	0.00219516
4930447C04Rik	-1.48311	1.02426	28.6409	3.4742e-05	0.00219516
Agl	-0.275901	6.2816	28.5156	3.5657e-05	0.00224287
Apeh	0.199895	5.5545	28.4583	3.60838e-05	0.00225959
Pitpnm2	0.205511	6.76645	28.4303	3.62951e-05	0.00226272
Scx	0.441638	3.49183	28.2863	3.74009e-05	0.00232134
Dgkb	-0.360781	5.30553	28.2083	3.80157e-05	0.0023491
Gm17750	-0.438083	2.47393	28.1027	3.88657e-05	0.0023911
Klhdc7b	0.4806	1.27623	27.9422	4.01983e-05	0.00246228
Adprhl1	0.44301	0.718352	27.899	4.05661e-05	0.00247059
Map3k6	0.562286	1.83977	27.8502	4.09854e-05	0.00247059
Plin4	0.975447	2.36547	27.8456	4.10248e-05	0.00247059
Man2a1	-0.228116	4.54506	27.844	4.10385e-05	0.00247059
Kcnj10	-0.350195	8.57282	27.7773	4.16207e-05	0.00249385
Fbrsl1	0.218271	6.402	27.7592	4.17804e-05	0.00249385
Cox6b2	0.386263	2.23427	27.6104	4.31172e-05	0.00255314
Rhobtb3	-0.265613	5.84111	27.6081	4.31378e-05	0.00255314
Zpbp	-0.402848	1.47459	27.5262	4.38937e-05	0.00258696
Serpini1	-0.230996	8.1034	27.4569	4.45458e-05	0.00260562
Ndst4	-1.55591	1.66274	27.4531	4.45818e-05	0.00260562
Zfp446	0.251693	4.24174	27.3876	4.52073e-05	0.00263122
Proca1	0.421747	2.52404	27.3582	4.54912e-05	0.0026368
Aldh1a7	-0.527008	1.38508	27.3192	4.5872e-05	0.00264156
Mgat4c	-0.503655	2.36959	27.2761	4.62956e-05	0.00264156
Map3k15	-1.03919	-0.0874674	27.2752	4.63044e-05	0.00264156
Vars	0.205583	6.17413	27.273	4.63266e-05	0.00264156
Kcnq5	-0.978448	1.9593	27.135	4.77147e-05	0.00269587
Lpar1	-0.318212	5.85286	27.1335	4.77301e-05	0.00269587
Efnb2	-0.197078	5.33614	27.1212	4.78557e-05	0.00269587
Rps6kl1	0.216118	4.87566	26.9481	4.96685e-05	0.00278379
Atg10	-0.214709	3.20093	26.9233	4.99339e-05	0.00278379
Pcdhgb8	0.381966	2.02041	26.9161	5.00118e-05	0.00278379
1700040L02Rik	-0.661731	0.284446	26.8977	5.02102e-05	0.00278379
Ednra	-0.377261	2.32589	26.7651	5.16671e-05	0.00284655
Airn	0.337379	3.42154	26.7579	5.17481e-05	0.00284655
Map3k8	0.373188	2.10517	26.6964	5.24406e-05	0.00287338
Tmem144	-0.27569	3.60635	26.5584	5.40327e-05	0.00294909
Grm5	-0.887238	4.01325	26.3797	5.61746e-05	0.00305411
Tldc2	0.524347	1.59995	26.2999	5.71608e-05	0.00309573
Cbwd1	-0.158276	3.83539	26.2039	5.83741e-05	0.00314017
Cd36	-0.689205	0.0487092	26.1996	5.84291e-05	0.00314017
Mthfr	0.200842	5.10176	26.171	5.8796e-05	0.00314036
Scpep1	-0.215644	4.24018	26.1645	5.88803e-05	0.00314036
Barhl1	0.285649	4.11475	26.1106	5.95801e-05	0.00315033
Rnf123	0.249352	7.46147	26.1037	5.96701e-05	0.00315033
Trank1	0.455768	7.43985	26.0982	5.97411e-05	0.00315033
Msh5	0.527375	1.95332	26.0263	6.06931e-05	0.00318854
Cbx7	0.160267	6.66587	25.9715	6.14291e-05	0.00321229
Hopx	-0.293664	7.88957	25.9586	6.16031e-05	0.00321229
Olfr658	-0.881092	0.341429	25.9104	6.22611e-05	0.00323458
Fam114a1	-0.41416	2.43499	25.8753	6.27436e-05	0.00324762
Pak3	-0.438533	5.33072	25.8504	6.30903e-05	0.00325356
Gpt	0.293513	3.93149	25.8307	6.33643e-05	0.00325572
Cspg5	-0.186543	6.77096	25.7976	6.38301e-05	0.00326768
Kank3	0.266787	4.25535	25.7098	6.5082e-05	0.00331966
Sqle	-0.249838	5.4216	25.6408	6.60835e-05	0.00335852
Paqr6	0.275114	4.68425	25.6036	6.66324e-05	0.0033742
Map4k2	0.266368	6.99136	25.5813	6.69626e-05	0.00337872
Ppp1r3b	-0.60236	1.81678	25.5094	6.80412e-05	0.00340985
Col4a5	-0.396877	4.00365	25.5078	6.80658e-05	0.00340985
Bmp5	-0.629353	5.05384	25.4734	6.85879e-05	0.00342378
Syt16	-0.516157	2.24068	25.2406	7.22469e-05	0.00359364
Nbeal2	0.353322	4.86882	25.2048	7.28286e-05	0.00360978
Nipsnap3b	-0.302164	2.95016	25.1573	7.3609e-05	0.00363561
Ppl	0.721431	1.13759	25.0451	7.54875e-05	0.00371114
Vstm2a	-0.400117	4.99685	25.0345	7.56673e-05	0.00371114
Fbn1	-0.760136	2.4269	24.9564	7.70105e-05	0.00376386
Faap20	0.290897	5.46493	24.9186	7.76692e-05	0.00378287
Sod3	-0.242378	4.36399	24.8677	7.85663e-05	0.00381332
Kcnt2	-0.731888	0.0911173	24.7888	7.9982e-05	0.00386865
Plk5	0.418505	6.14451	24.7669	8.03785e-05	0.00387446
Mina	-0.326728	2.52851	24.7026	8.1558e-05	0.00390471
Egln3	-0.326409	3.11006	24.7024	8.15626e-05	0.00390471
Isoc1	-0.23914	4.4306	24.674	8.20888e-05	0.00391653
Triqk	-0.41867	3.04923	24.503	8.5343e-05	0.00404415
Epor	0.291193	2.24223	24.4902	8.55931e-05	0.00404415
Mal2	-0.801459	2.62293	24.4685	8.60175e-05	0.00404415
Aff3	-0.218307	5.11489	24.4629	8.61286e-05	0.00404415
Aqp6	0.44368	4.89835	24.4458	8.64638e-05	0.00404415
Ccdc82	0.221518	5.16573	24.4443	8.64936e-05	0.00404415
Lamb1	-0.262005	5.79217	24.4131	8.71127e-05	0.00405715
Apol8	-0.427087	2.56389	24.3934	8.75052e-05	0.00405715
Synpo	0.262297	4.20993	24.3771	8.7832e-05	0.00405715
Tyk2	0.268641	4.73597	24.3723	8.79286e-05	0.00405715
Crocc	0.374171	5.0817	24.3341	8.8699e-05	0.00407928
Itih2	-0.4976	3.46465	24.3075	8.9242e-05	0.00409084
Fggy	-0.346389	2.7915	24.2816	8.9772e-05	0.00410173
Nt5e	-0.267368	3.49042	24.2653	9.01076e-05	0.0041037
Inpp5j	0.228688	7.41071	24.2475	9.04757e-05	0.00410705
Igf1	-0.343056	3.82248	24.2335	9.07668e-05	0.00410705
Hmgcs1	-0.248862	7.42196	24.1953	9.15665e-05	0.00412175
Sycp1-ps1	-0.334741	1.97994	24.1899	9.16793e-05	0.00412175
Fbxo27	0.252972	4.37438	24.146	9.26097e-05	0.00415028
Rasal1	0.294485	4.20237	24.0599	9.44609e-05	0.00421975
Car4	0.395946	7.15024	24.0285	9.5147e-05	0.00423691
Zfp365	-0.304076	6.27695	23.9183	9.75986e-05	0.00432938
Elf1	-0.203478	3.51983	23.8965	9.8091e-05	0.00432938
Lurap1l	-0.381257	2.56685	23.894	9.81495e-05	0.00432938
Hexdc	0.276438	4.47945	23.8752	9.85759e-05	0.00433456
Rcbtb2	-0.131838	5.36637	23.7605	0.000101231	0.00443741
Il15	-0.513784	1.2939	23.6815	0.000103106	0.00450553
Stx16	0.207505	6.71533	23.6549	0.000103745	0.00451934
Smoc2	-0.805715	2.25992	23.6301	0.000104345	0.00453142
Fn1	-0.295031	6.55271	23.5708	0.000105797	0.00457505
Ptpn22	0.643983	5.20443	23.5625	0.000106002	0.00457505
Dcx	-0.369846	2.78853	23.5167	0.00010714	0.00460195
Acly	-0.211732	7.8812	23.5111	0.000107281	0.00460195
Npy1r	-0.808162	1.42528	23.4965	0.000107647	0.00460355
Vwde	-0.73376	0.817443	23.4262	0.00010943	0.00466559
Maob	-0.281528	4.40911	23.3984	0.000110146	0.00468188
Gfap	-0.515171	7.8783	23.375	0.000110749	0.00469329
Serpinb8	-0.45834	2.08293	23.3035	0.000112622	0.00475827
Islr	-0.534412	4.534	23.2297	0.000114593	0.00481649
Jakmip1	-0.271763	4.57231	23.2262	0.000114686	0.00481649
Hdc	0.258789	2.84634	23.1719	0.00011616	0.00486381
Dpp4	-0.474421	2.21931	23.1038	0.000118039	0.00491881
Fhit	-0.454348	1.32121	23.0989	0.000118175	0.00491881
Cilp2	-0.763132	0.527513	23.0834	0.000118608	0.00492222
Htr7	-1.07001	1.38407	23.0477	0.000119614	0.00494933
Cpsf3l	0.158411	5.39846	23.015	0.00012054	0.00497297
Cpe	-0.20496	10.2601	22.9865	0.000121354	0.0049797
Des	0.461182	2.66793	22.9845	0.000121413	0.0049797
Kndc1	0.291034	8.31131	22.961	0.000122089	0.00499282
Mmgt2	-0.35886	2.77542	22.9289	0.000123022	0.00501638
Arhgef19	0.224759	4.72842	22.9025	0.000123795	0.0050294
Nudt4	-0.133773	7.50412	22.8864	0.000124266	0.0050294
Zcchc16	-0.570574	0.982528	22.8813	0.000124417	0.0050294
Khdrbs3	-0.379677	4.22244	22.8622	0.000124981	0.00503416
Erc2	-0.235976	5.27967	22.8531	0.000125253	0.00503416
Lap3	-0.214827	5.96309	22.8205	0.000126225	0.00505829
Perm1	0.347522	2.60993	22.8089	0.000126574	0.00505829
Cyp51	-0.223717	6.14059	22.7643	0.000127923	0.00509402
Ppp1r1a	-0.399202	3.8468	22.7554	0.000128195	0.00509402
Bhlhb9	-0.116724	6.00667	22.7335	0.000128864	0.00510616
Ccdc166	0.254475	3.29985	22.6849	0.000130365	0.00513784
Galntl6	-0.590519	1.8746	22.6839	0.000130396	0.00513784
Ugp2	-0.156167	6.67332	22.6568	0.000131242	0.00515666
Trp53inp2	-0.220722	8.1206	22.6124	0.000132638	0.00519697
Bcat2	0.27487	4.11217	22.5631	0.00013421	0.00524389
Car5b	-0.549779	1.31197	22.549	0.000134663	0.00524699
Tex10	-0.174751	4.0427	22.5092	0.000135951	0.0052825
Amigo3	0.413116	3.46181	22.4846	0.000136756	0.00529912
Mrc2	-0.417877	4.09448	22.4606	0.000137544	0.00531497
Crlf2	0.317155	3.17136	22.4135	0.000139105	0.00536051
Tnfrsf21	-0.279534	5.5074	22.391	0.000139862	0.0053749
Apex1	-0.225675	2.8691	22.341	0.000141551	0.00542498
Rhoq	-0.264304	5.82655	22.3252	0.000142089	0.00543074
Zfp462	-0.243829	5.75008	22.2843	0.000143494	0.00544611
Slc12a9	0.250995	4.70003	22.2739	0.000143856	0.00544611
Pik3ip1	0.238491	6.19099	22.2701	0.000143985	0.00544611
Cyth1	0.203511	7.12537	22.2609	0.000144304	0.00544611
Pi15	-1.04622	-0.0723553	22.2573	0.000144432	0.00544611
Gabra2	-0.372874	6.31833	22.1671	0.000147607	0.00555091
Emilin1	-0.464224	2.07005	22.1142	0.000149506	0.00560728
Ap1g2	0.542056	3.72867	22.0676	0.000151202	0.00565575
Col2a1	-0.522526	2.59268	22.0191	0.00015299	0.00570178
Man1a	-0.328364	4.38511	22.0122	0.000153245	0.00570178
Fam198b	-0.446483	3.30014	21.9639	0.000155051	0.00575165
Sash1	-0.219206	6.69938	21.9468	0.000155699	0.00575165
Magee2	-0.612117	1.52086	21.9437	0.000155816	0.00575165
Kazald1	0.395007	2.7305	21.9082	0.000157163	0.00578615
Nav3	-0.386973	4.426	21.8393	0.000159823	0.00586868
Ntng2	-0.350924	2.57256	21.7876	0.000161848	0.00592751
Gng7	0.370101	4.28422	21.7645	0.000162762	0.00594313
Trpc4	-0.487841	1.59175	21.7555	0.000163121	0.00594313
Zfpm1	0.170811	4.10338	21.7281	0.000164216	0.0059675
Pdzph1	-0.478178	1.02967	21.7149	0.000164747	0.00597135
H2-K2	0.503186	2.85003	21.6749	0.000166367	0.00600114
Tmem181c-ps	0.448339	4.78402	21.6734	0.000166425	0.00600114
Marcks	-0.192434	7.63067	21.6453	0.000167575	0.0060271
Adamtsl3	-0.73785	2.16191	21.5579	0.000171203	0.00614186
Lzts1	-0.519905	1.84465	21.5444	0.00017177	0.00614647
Arhgap29	-0.199194	4.87122	21.5093	0.000173259	0.00618396
Filip1	-0.408205	1.96532	21.478	0.000174597	0.00619086
Mt1	0.351361	7.86286	21.4754	0.000174709	0.00619086
Slc39a12	-0.267003	6.17306	21.4735	0.000174789	0.00619086
Tmem132b	-0.47729	3.96661	21.4635	0.000175217	0.00619086
Insrr	0.684543	0.688156	21.4354	0.000176437	0.00621829
Klf5	-0.755709	0.0209805	21.3823	0.000178756	0.00628424
St8sia4	-0.222337	3.69719	21.3449	0.000180415	0.0063267
Hdac9	-0.305554	4.58296	21.3098	0.000181983	0.00636579
Cdk20	0.166622	4.26416	21.2734	0.000183629	0.00639447
St6gal2	-0.690772	0.648292	21.2715	0.000183715	0.00639447
Rfk	-0.15927	6.53114	21.2301	0.000185603	0.00643744
Pvrl3	-0.218955	3.86672	21.2211	0.000186017	0.00643744
Napsa	0.547195	0.751863	21.2144	0.000186326	0.00643744
9430021M05Rik	0.312922	2.70389	21.1628	0.000188724	0.00650424
Tmx3	-0.147468	7.20009	21.1396	0.000189815	0.00652581
Pdlim5	-0.166001	5.49084	21.0689	0.000193177	0.00662212
Itpkb	-0.233964	6.52555	21.0609	0.00019356	0.00662212
A230070E04Rik	0.20515	3.74735	21.021	0.00019549	0.00667186
Postn	-0.718163	0.571183	21.0017	0.00019643	0.00668767
Trabd	0.227595	5.62494	20.8388	0.000204582	0.00694837
Gja1	-0.172252	8.21973	20.8101	0.000206055	0.00696644
Opalin	-0.517325	3.29632	20.7951	0.000206831	0.00696644
Kcnd2	0.381794	8.38914	20.7939	0.000206889	0.00696644
Ddx4	-0.471774	1.03432	20.7899	0.000207101	0.00696644
Rtel1	0.300612	5.43571	20.6886	0.000212426	0.00711347
Dhx40	-0.118823	5.06765	20.6875	0.000212486	0.00711347
Gabra3	-0.620144	4.49321	20.6578	0.000214077	0.00712461
Slc47a1	-0.762551	3.21611	20.65	0.000214493	0.00712461
Epha6	-0.4921	2.61502	20.6481	0.000214596	0.00712461
Rspo3	-0.266598	3.4799	20.6429	0.000214878	0.00712461
Heatr6	0.168968	4.99508	20.634	0.000215359	0.00712461
Igsf1	-1.15331	3.70256	20.5804	0.000218282	0.00719955
Pcsk4	0.354913	2.43948	20.5737	0.00021865	0.00719955
1600002H07Rik	0.214972	4.11413	20.5483	0.000220056	0.00721928
Serpind1	-0.43458	3.33242	20.5443	0.000220279	0.00721928
Sh3rf3	-0.416357	1.66136	20.5312	0.000221007	0.00722625
5330434G04Rik	-0.367304	2.80765	20.5148	0.00022192	0.00723923
Atxn1	0.231215	6.00452	20.4971	0.000222918	0.00725492
Dse	-0.406128	2.33991	20.4641	0.00022478	0.00729857
Zfp516	-0.226493	4.80202	20.4326	0.000226578	0.00733997
Camkk1	0.228257	6.32334	20.362	0.000230661	0.00745504
Mapk12	0.374639	5.37622	20.3474	0.000231516	0.00746248
Cpt1c	0.211197	6.26879	20.3399	0.000231956	0.00746248
Tmem265	0.338274	2.87233	20.3141	0.000233479	0.00749404
Dhcr24	-0.230251	6.04436	20.3052	0.000234005	0.00749404
Akr1b7	-0.507457	1.60971	20.2144	0.000239466	0.00762009
Mcam	0.193983	5.41087	20.2139	0.000239497	0.00762009
Prps2	-0.383656	4.59075	20.2127	0.000239571	0.00762009
Plk2	-0.14049	5.05563	20.1777	0.000241714	0.00767031
Lrrtm4	-0.440823	3.14521	20.1691	0.000242243	0.00767031
Bche	-0.365732	3.38026	20.1282	0.000244782	0.00773203
Mum1l1	-0.398548	2.2055	20.1199	0.000245295	0.00773203
Cdh1	-0.421286	4.14493	20.0776	0.000247956	0.00779837
Cnppd1	0.155137	4.90842	20.0405	0.000250319	0.0078551
Kcnq2	0.180748	8.07489	19.999	0.000252986	0.00792105
9230112J17Rik	0.495891	1.21545	19.9733	0.000254661	0.00794033
Fstl1	-0.447639	4.99624	19.9712	0.000254794	0.00794033
G0s2	0.252233	2.89169	19.9509	0.000256123	0.00794033
Thbs2	-0.347485	3.71024	19.9503	0.000256165	0.00794033
Alcam	-0.237775	6.22187	19.9462	0.000256432	0.00794033
Pald1	0.175083	4.39494	19.9133	0.000258603	0.00798992
Zmynd8	0.169912	7.02877	19.8627	0.00026198	0.00807648
Ppm1m	0.208718	4.22859	19.8262	0.000264449	0.00813471
E430025E21Rik	-0.175949	5.50054	19.8162	0.00026513	0.0081378
Epha7	-0.289791	5.35455	19.8049	0.000265902	0.00814369
Gramd3	-0.246224	4.58906	19.7633	0.000268763	0.00821338
Pde1b	-0.504705	5.01503	19.748	0.000269823	0.00822783
Glrx	-0.231829	4.2153	19.7338	0.000270812	0.00823139
Anxa1	-0.638963	1.54468	19.7268	0.000271302	0.00823139
Gtf2a1	0.122882	5.91325	19.7211	0.0002717	0.00823139
Sdc4	0.196367	6.7215	19.7025	0.000273009	0.00825323
Crispld1	-0.502134	1.53828	19.6564	0.000276276	0.00832065
Paqr7	0.155277	6.33889	19.6543	0.000276426	0.00832065
Rassf6	-0.271335	2.82411	19.6458	0.000277033	0.00832107
Cish	-0.389412	1.96598	19.6258	0.000278466	0.00834623
Adamts1	-0.347321	5.16208	19.5985	0.000280441	0.00838752
Sh2b3	0.274133	5.88552	19.578	0.000281931	0.00839582
Ccbe1	-0.814009	0.617227	19.5633	0.000283005	0.00839582
B3galt1	-0.181905	5.33295	19.5493	0.000284034	0.00839582
Bicc1	-0.436749	2.20403	19.5493	0.000284035	0.00839582
Zfr2	0.181981	5.32406	19.5471	0.000284197	0.00839582
1700084C01Rik	-0.230044	4.89986	19.5455	0.00028431	0.00839582
Xndc1	0.247958	3.59094	19.5039	0.000287393	0.00846903
Brinp2	-0.219303	5.3523	19.4869	0.000288667	0.00847986
Chd3	-0.207191	8.09096	19.482	0.000289033	0.00847986
Pla2g4c	0.721563	0.235253	19.4748	0.000289574	0.00847986
Arhgap15	-0.33206	2.256	19.456	0.000290986	0.00849579
Ier3	0.318468	3.51662	19.4515	0.000291329	0.00849579
Rnf112	0.442367	9.26593	19.4375	0.000292389	0.00850593
Abca7	0.308423	6.82044	19.4309	0.00029289	0.00850593
Gjb2	-0.408217	3.76482	19.4035	0.000294986	0.0085491
4632428N05Rik	-0.210573	4.17562	19.394	0.000295713	0.00855131
Cnnm3	0.175286	5.96805	19.371	0.000297486	0.00855131
Chrm3	-1.25768	1.01186	19.3671	0.000297793	0.00855131
Osr1	-0.53917	1.58105	19.3649	0.000297963	0.00855131
Dtx4	-0.149529	5.18966	19.363	0.00029811	0.00855131
Mast1	0.170419	7.38429	19.3011	0.000302959	0.00864512
Trim46	0.154109	5.64094	19.3007	0.000302985	0.00864512
Ctc1	0.132995	5.37541	19.2911	0.000303745	0.00864512
Ptprh	0.541989	0.0650304	19.2791	0.000304698	0.00864512
Tbx1	0.580826	0.831822	19.276	0.000304947	0.00864512
Tom1l1	-0.197858	4.57525	19.2743	0.000305078	0.00864512
Frzb	-0.363513	2.27123	19.2337	0.00030833	0.00871966
Zfp651	-0.139327	6.18488	19.1579	0.000314503	0.00887633
Nrp1	-0.362902	3.96303	19.1421	0.000315814	0.00889541
Ccdc63	0.366244	3.71663	19.101	0.00031923	0.00897364
Rab31	-0.192612	6.81707	19.0766	0.000321281	0.00901323
Olfml1	-0.322126	3.7139	19.0506	0.00032348	0.00905679
Dio2	0.232625	5.66255	18.9891	0.000328753	0.00918609
Ly6g6e	0.547898	0.806083	18.9673	0.000330643	0.00920735
Hmcn1	-0.500357	2.93874	18.9612	0.000331176	0.00920735
Slc9a2	-0.459084	2.63588	18.9577	0.000331483	0.00920735
Alad	0.205595	5.77188	18.9435	0.000332723	0.00920819
Col9a3	0.262661	5.70053	18.9353	0.000333443	0.00920819
Slc2a5	-0.497991	-0.103345	18.9348	0.000333483	0.00920819
Myo1a	0.555859	0.607643	18.8826	0.000338104	0.00931746
Galt	0.200705	5.28642	18.8719	0.000339067	0.00932567
Astn1	-0.152299	7.04346	18.8423	0.000341724	0.00936332
Slit2	-1.10539	2.80805	18.8418	0.000341771	0.00936332
Nxpe4	-0.220286	3.32525	18.8255	0.000343246	0.0093854
Slc25a18	-0.194825	6.045	18.7979	0.000345758	0.00943569
Ddr2	-0.382953	4.69389	18.7573	0.000349493	0.00951911
Pvrl4	0.270517	4.11297	18.7229	0.000352698	0.00958508
Greb1	0.643385	1.31791	18.7166	0.000353282	0.00958508
Ptprt	0.286921	6.98571	18.6846	0.000356292	0.00961609
Hhip	-0.535782	4.22651	18.6833	0.000356414	0.00961609
Grina	0.147796	8.71963	18.6826	0.000356481	0.00961609
Efhd1	-0.204571	5.61929	18.6414	0.000360406	0.00970329
Bcl11a	-0.217481	4.28224	18.6286	0.000361638	0.00971781
Snhg7	0.334178	1.92497	18.6131	0.000363128	0.00973296
Adnp2	-0.188674	5.07712	18.5967	0.000364718	0.00973296
Med24	0.129645	6.63548	18.5951	0.000364871	0.00973296
Atf7ip	-0.329519	6.61278	18.594	0.000364977	0.00973296
Zdhhc22	-0.56069	1.00686	18.5726	0.000367059	0.00976991
C330018D20Rik	-0.195434	3.85785	18.5454	0.000369728	0.00982229
Hccs	-0.0998783	5.18524	18.5252	0.000371725	0.00985669
Thsd4	-0.441395	3.51541	18.4958	0.000374648	0.00991215
4930447M23Rik	-0.443639	0.490596	18.49	0.00037523	0.00991215
P2ry12	-0.268747	3.55736	18.473	0.000376942	0.00993865
Wwc2	-0.262259	4.82638	18.392	0.000385188	0.0101137
Ptgfrn	-0.241397	4.178	18.3872	0.000385686	0.0101137
Bmp6	-0.366998	3.88933	18.3755	0.00038689	0.0101137
Mfsd9	-0.285768	2.59097	18.3732	0.000387134	0.0101137
Acot1	-0.359291	3.46158	18.3607	0.000388426	0.0101137
Tmem184c	-0.122349	6.68286	18.3583	0.000388673	0.0101137
Iqcc	0.269379	4.09751	18.3577	0.000388735	0.0101137
4931406C07Rik	-0.189546	4.65925	18.3518	0.00038935	0.0101137
Bdh2	-0.493409	0.937567	18.3289	0.000391755	0.0101559
Chadl	0.23747	3.39799	18.3225	0.000392421	0.0101559
Adamtsl1	-0.463347	2.83367	18.2966	0.000395161	0.0101993
Gmppa	0.259483	5.71742	18.2924	0.000395604	0.0101993
Rasip1	0.238338	4.01295	18.2861	0.000396279	0.0101993
Rnasel	-0.548748	1.44011	18.2549	0.00039961	0.010259
Arrdc1	0.307169	3.16309	18.2473	0.000400421	0.010259
Pllp	-0.331399	5.55607	18.2439	0.000400795	0.010259
Katnb1	0.135954	5.62536	18.187	0.000406974	0.0103858
2010107G23Rik	0.196868	5.2654	18.1847	0.00040723	0.0103858
Fam189b	0.124092	5.3592	18.1645	0.000409447	0.0104075
Tmem200a	-0.418924	2.12143	18.1634	0.000409563	0.0104075
Snx18	-0.108543	5.54983	18.1028	0.000416308	0.0105598
Snhg20	0.340317	3.8018	18.0879	0.000417994	0.0105668
Slc26a7	-0.816725	1.36239	18.0855	0.000418257	0.0105668
Sycp1	-0.308445	5.00102	18.0803	0.000418844	0.0105668
Ccdc101	0.178922	3.93991	18.0575	0.000421434	0.010613
1700001K19Rik	0.367492	0.943619	18.041	0.000423316	0.0106413
Trmu	0.24575	4.05223	18.0062	0.00042732	0.0107227
Zfp862-ps	0.178642	5.16025	17.9563	0.000433132	0.0108335
Gjd2	-0.205996	4.02207	17.9551	0.000433278	0.0108335
Trib2	-0.171394	5.84315	17.9333	0.00043585	0.0108784
Car11	0.258937	5.98958	17.9212	0.000437277	0.0108947
Chst11	-0.166157	6.18297	17.9006	0.000439733	0.01093
Olfml2a	-0.428868	1.73337	17.8962	0.000440254	0.01093
Nlrp10	-0.433742	3.03395	17.8872	0.000441329	0.0109373
Nphp4	0.395151	3.96446	17.8666	0.00044381	0.0109742
Pde4c	0.619576	0.0161896	17.8618	0.000444381	0.0109742
Frem2	-0.283411	2.12042	17.7854	0.000453723	0.0111852
Ccdc120	0.320168	5.56876	17.7725	0.00045531	0.0112046
2010111I01Rik	0.35283	6.04326	17.7613	0.000456713	0.0112195
Rtn4	-0.170955	9.12115	17.7494	0.000458189	0.0112214
Dcaf15	0.24866	4.86257	17.7478	0.000458392	0.0112214
Inpp5k	0.146923	6.11394	17.7338	0.000460143	0.0112447
Hnrnpm	0.228333	7.66312	17.7031	0.000464015	0.0112722
Slc9a5	0.236712	5.93827	17.6932	0.000465266	0.0112722
Vill	-0.677911	-0.011267	17.6883	0.00046589	0.0112722
Fam26e	-0.38172	1.25969	17.687	0.000466062	0.0112722
Chst2	-0.184055	6.989	17.6723	0.000467932	0.0112722
Epb4.1	0.255473	7.94269	17.6663	0.000468702	0.0112722
Recql4	0.340707	3.01425	17.6637	0.000469037	0.0112722
Pdha1	-0.136513	7.57587	17.6583	0.00046973	0.0112722
Polm	0.249653	3.23349	17.6562	0.000469999	0.0112722
Gpsm1	0.183036	7.11038	17.6506	0.000470722	0.0112722
Cdkn1a	0.300537	4.50116	17.6476	0.000471101	0.0112722
Rlbp1	0.256439	3.24603	17.6441	0.000471556	0.0112722
Fbf1	0.163882	6.01293	17.6428	0.000471719	0.0112722
Cited4	0.322827	2.75133	17.6281	0.000473632	0.0112987
Commd8	-0.142481	5.40623	17.6168	0.000475094	0.0113143
Col6a2	-0.562924	3.32878	17.5621	0.000482271	0.0114658
Pold1	0.228135	4.32999	17.5114	0.000489013	0.0115887
Msmo1	-0.266487	5.68754	17.5108	0.000489094	0.0115887
Mdga2	-0.235309	5.09431	17.4942	0.000491337	0.0115946
Otud5	0.114372	6.61252	17.4917	0.000491676	0.0115946
Mmp23	0.398292	3.3853	17.4906	0.000491821	0.0115946
Adam1a	0.457125	3.80031	17.4579	0.000496266	0.0116724
Ypel4	0.236429	5.59211	17.4508	0.000497225	0.0116724
Fam189a1	-0.184002	4.11985	17.4422	0.000498414	0.0116724
Lactb2	-0.26063	4.11537	17.4364	0.000499201	0.0116724
Sfswap	0.282944	6.41279	17.4358	0.000499281	0.0116724
Cntfr	0.149598	6.57166	17.4266	0.000500552	0.011674
Pck2	0.171058	5.26998	17.4206	0.000501377	0.011674
Lime1	0.350733	6.30684	17.4172	0.00050185	0.011674
Adcy8	-0.17797	5.75945	17.4104	0.000502797	0.0116767
Plaa	-0.107924	5.75112	17.3729	0.00050801	0.0117783
Fam129a	-0.338519	1.76563	17.3664	0.000508918	0.0117799
Stk11ip	0.191392	5.18634	17.3573	0.000510197	0.01179
Wscd1	-0.14031	6.83285	17.3393	0.000512738	0.0118292
Tpcn2	0.309356	3.54728	17.3267	0.000514528	0.011851
Nr1h3	0.263934	3.59105	17.318	0.000515763	0.01186
Wnt7b	-0.337082	3.35165	17.2777	0.000521545	0.0119733
Asrgl1	-0.169244	7.84897	17.2597	0.000524148	0.0119958
Slc26a11	0.242631	3.51804	17.2518	0.000525288	0.0119958
Syvn1	0.152785	6.29008	17.2512	0.000525371	0.0119958
Il11	0.407947	0.414214	17.2473	0.000525944	0.0119958
Ttpa	-0.260866	3.83182	17.241	0.000526856	0.0119971
Syt6	0.491847	3.55513	17.2311	0.000528311	0.0120107
Ccdc138	-0.282182	1.22923	17.2214	0.000529726	0.0120234
Spata6	-0.328124	2.88915	17.2092	0.000531516	0.0120446
Gad2	-0.247022	7.92764	17.1878	0.00053468	0.0120806
Csrp2	-0.404458	1.70206	17.1856	0.000535008	0.0120806
Acta1	0.474079	0.395144	17.181	0.000535692	0.0120806
AI593442	-0.283323	5.68149	17.1674	0.000537714	0.0121068
Spx	0.454561	1.33515	17.1481	0.000540599	0.0121522
Prr18	-0.37586	5.84901	17.131	0.00054317	0.0121905
Shisa2	-0.25164	2.74954	17.1123	0.000546011	0.0122346
Gm10336	0.241116	4.35597	17.0989	0.000548043	0.0122606
Igsf8	0.130159	7.38224	17.0918	0.000549122	0.0122641
Lama4	-0.31204	3.08922	17.0864	0.000549946	0.0122641
Tmco6	0.215979	4.08322	17.0753	0.000551647	0.0122694
Egfr	-0.216324	4.0578	17.072	0.000552156	0.0122694
Atp10a	0.342715	3.98586	17.0677	0.00055281	0.0122694
Stxbp2	0.432846	4.67339	17.0444	0.000556421	0.01233
Rap2b	-0.225353	3.82519	17.0287	0.000558847	0.0123643
Srrt	0.179752	6.96086	17.011	0.000561615	0.0124059
Mmp17	0.346035	5.75726	16.9962	0.000563942	0.0124378
Nrk	-0.347613	5.95745	16.9867	0.000565429	0.012451
Rbp1	-0.60929	3.48856	16.9595	0.000569736	0.0125169
Cyp11a1	0.463297	0.805547	16.9566	0.000570207	0.0125169
Efna1	0.38349	2.43991	16.943	0.000572364	0.0125403
Mcc	0.195366	6.00407	16.9387	0.000573064	0.0125403
Fhod3	-0.27311	4.44809	16.9317	0.000574173	0.012545
Ildr2	-0.548039	4.32706	16.8921	0.000580575	0.0126644
Spns1	0.142391	6.11589	16.8867	0.00058144	0.0126644
Klhl33	0.296875	4.54157	16.8708	0.000584046	0.0127014
D930020B18Rik	0.551048	0.205103	16.8594	0.000585899	0.012722
Pi16	-0.828692	0.297077	16.8093	0.000594189	0.0128821
Lpgat1	-0.272462	8.93183	16.7835	0.000598511	0.0129393
Nat1	-0.438597	0.662817	16.7795	0.00059918	0.0129393
Ring1	0.180956	5.13392	16.777	0.000599595	0.0129393
Inhbb	-0.302778	3.30006	16.7266	0.00060815	0.0131037
Zfp54	-0.307772	1.10399	16.7108	0.000610853	0.0131413
Cpne2	-0.187003	5.2818	16.7055	0.000611768	0.0131413
Cdc42se2	-0.112867	6.64788	16.6807	0.000616043	0.0131946
Pgm5	-0.275837	3.99841	16.6802	0.000616132	0.0131946
Gabpb1	0.144914	4.95384	16.6595	0.000619741	0.0132316
Dscam	-0.269329	5.19645	16.6594	0.000619746	0.0132316
Tgfb3	0.190766	4.619	16.6499	0.000621423	0.0132473
Pyurf	-0.151304	5.30408	16.6393	0.000623283	0.0132668
Tbc1d17	0.159979	6.07113	16.6278	0.000625298	0.0132895
Gnptg	0.178635	6.36427	16.614	0.000627733	0.013321
Col6a3	-0.484071	1.64789	16.5937	0.000631337	0.0133365
Bhlha9	0.339569	1.31386	16.5892	0.000632145	0.0133365
D16Ertd472e	-0.328199	3.6513	16.5849	0.000632906	0.0133365
Adcyap1	-0.309307	3.46508	16.5844	0.000632998	0.0133365
Wdhd1	0.294223	3.68217	16.5832	0.000633216	0.0133365
Kctd12	-0.27121	8.89978	16.5683	0.000635879	0.0133617
Fam149a	-0.13041	4.85815	16.5659	0.000636315	0.0133617
Lpar4	-0.400824	0.579724	16.5224	0.000644181	0.0134739
Ezh1	0.153805	6.67913	16.5214	0.000644368	0.0134739
Kcng4	0.266143	7.59181	16.5205	0.00064454	0.0134739
Bcl2l15	0.362847	5.32189	16.4888	0.000650352	0.0135751
Faah	0.159913	5.70471	16.4754	0.000652817	0.0136063
Gpr45	-0.450818	1.49169	16.4644	0.000654861	0.0136144
Gja5	-0.395764	0.283106	16.4603	0.000655608	0.0136144
Rgs2	-0.259598	4.30136	16.4576	0.000656117	0.0136144
Cmbl	-0.389431	2.78993	16.4505	0.000657435	0.0136216
Tef	0.212898	8.74892	16.434	0.000660522	0.0136561
Pkd2l1	0.421191	2.25212	16.4312	0.000661046	0.0136561
Fam20a	0.156469	4.70441	16.426	0.000662028	0.0136563
Col5a2	-0.310788	2.85205	16.4021	0.000666537	0.0137291
Gpatch8	0.219082	6.73643	16.3908	0.000668669	0.0137396
Rin1	0.357916	1.48121	16.3883	0.00066914	0.0137396
Rnf157	-0.216963	7.23898	16.3831	0.000670134	0.0137396
Syce2	0.290072	2.09806	16.3787	0.000670967	0.0137396
Tnfrsf4	0.674584	0.0820453	16.3684	0.000672946	0.0137601
Wwtr1	-0.172474	5.08658	16.3316	0.000680018	0.0138669
Uckl1	0.175941	4.75346	16.3271	0.000680892	0.0138669
Socs2	-0.315754	3.42851	16.3245	0.000681394	0.0138669
Fbxl6	0.204997	4.7763	16.3159	0.000683062	0.0138669
Col25a1	-0.658925	2.30665	16.3156	0.000683112	0.0138669
Ccnh	-0.122981	5.9886	16.3031	0.000685555	0.0138946
Robo2	-0.306214	5.63352	16.2944	0.000687252	0.0138946
Rnf128	-0.161014	5.13461	16.2919	0.000687757	0.0138946
Eftud2	0.135919	6.81351	16.2783	0.000690413	0.0138946
Ccr10	0.426714	0.0648738	16.2736	0.000691336	0.0138946
Adck5	0.270647	4.04184	16.271	0.000691846	0.0138946
Senp3	0.115347	6.21422	16.2611	0.000693804	0.0138946
2900008C10Rik	-0.329291	1.16674	16.2602	0.000693983	0.0138946
Sgtb	-0.199636	6.06524	16.2567	0.00069469	0.0138946
Abi3bp	-0.2756	4.50109	16.2554	0.000694935	0.0138946
Spice1	0.213619	4.11418	16.2532	0.000695373	0.0138946
Ccdc3	-0.383539	2.71891	16.1904	0.000707947	0.0141257
Sppl2b	0.168747	6.0165	16.176	0.000710867	0.0141638
Rab3il1	-0.310149	2.99281	16.1599	0.000714147	0.014209
Arhgef2	0.196626	7.19833	16.1432	0.000717569	0.0142569
Dcc	-0.477215	2.4382	16.133	0.000719672	0.0142784
Cped1	-0.393294	2.54671	16.1226	0.000721821	0.0143008
Ccdc71l	-0.154207	4.27614	16.1097	0.000724494	0.0143335
Adk	-0.167705	6.14493	16.0851	0.000729608	0.0144095
Pank4	0.169344	5.85406	16.0781	0.000731081	0.0144095
Echdc1	-0.23334	3.48625	16.0765	0.000731414	0.0144095
Atg14	0.122185	5.00252	16.0519	0.000736594	0.0144912
Mtmr7	-0.147782	6.10059	16.0224	0.000742865	0.0145941
Dis3l	0.129691	5.78947	16.0131	0.000744854	0.0146127
Spock3	-0.208311	7.19252	15.9977	0.000748166	0.0146571
Perp	-0.321795	3.13277	15.983	0.000751332	0.0146987
Bmp7	-0.348456	4.04352	15.9508	0.000758315	0.0148146
Cx3cr1	-0.252148	4.03918	15.9458	0.000759404	0.0148152
Radil	0.224637	4.69815	15.9389	0.00076092	0.0148242
2019-03-03	-0.288897	1.79729	15.9331	0.000762198	0.0148285
Tubb2a	-0.172768	7.00242	15.9246	0.000764066	0.0148443
Slc6a9	-0.180582	6.93453	15.9178	0.000765555	0.0148526
Terf1	0.182624	3.74619	15.9036	0.000768698	0.014893
Anks6	0.187449	4.03391	15.8942	0.000770794	0.0149069
Plxdc2	-0.183725	5.7619	15.8871	0.000772376	0.0149069
Dnajc27	-0.15208	7.4997	15.8859	0.000772629	0.0149069
Trit1	0.222802	3.67101	15.8813	0.000773669	0.0149069
Grrp1	0.381178	1.19003	15.8375	0.000783514	0.0150616
Nup85	0.172763	5.69346	15.8346	0.000784164	0.0150616
Lrp4	-0.232743	4.54444	15.8313	0.000784919	0.0150616
Tfap4	0.237133	2.50844	15.8133	0.000788999	0.0151193
Klhl17	0.225304	6.13543	15.7887	0.000794647	0.0152067
Ypel3	0.20156	7.62511	15.7444	0.000804895	0.0153718
Chka	0.262308	6.43437	15.7378	0.00080645	0.0153718
Syne4	0.436212	2.98604	15.733	0.000807572	0.0153718
Tmprss3	0.639978	0.171158	15.7326	0.000807657	0.0153718
Stac3	0.471467	1.77525	15.7212	0.000810324	0.0154016
Slc2a6	0.239732	4.59981	15.7161	0.000811521	0.0154035
Pdpn	-0.248655	3.2646	15.6827	0.000819426	0.0155326
Rnd3	-0.228584	3.78913	15.645	0.000828469	0.0156246
Zfp7	0.238398	3.9787	15.6433	0.000828875	0.0156246
Ankrd45	-0.332592	4.52083	15.643	0.000828937	0.0156246
Pir	-0.387227	1.56287	15.6419	0.000829214	0.0156246
Ell2	-0.205263	4.353	15.6385	0.000830036	0.0156246
Slc22a8	-0.166038	4.63495	15.6346	0.000830965	0.0156246
Pth1r	-0.201463	2.87304	15.6276	0.000832649	0.0156262
Tmem86b	0.393407	3.1761	15.625	0.000833279	0.0156262
Zfp423	-0.12574	5.32026	15.6198	0.000834553	0.0156292
Myo1c	0.170856	5.25012	15.6051	0.000838117	0.0156664
Polr3gl	0.201717	4.12408	15.6006	0.000839232	0.0156664
Lat	0.636126	0.234027	15.5964	0.000840244	0.0156664
Moxd1	-0.934475	2.14966	15.5933	0.000841004	0.0156664
Abca9	-0.263353	3.36058	15.5761	0.000845231	0.0157073
Wdr90	0.35898	4.56578	15.5753	0.000845439	0.0157073
Nmb	0.389989	1.03311	15.557	0.000849942	0.01577
Anxa8	-0.693183	-0.291231	15.5336	0.000855775	0.0158573
Tmtc1	-0.262247	6.25734	15.5257	0.000857737	0.0158727
Lsm5	0.336291	0.344311	15.5201	0.000859147	0.0158778
Rfx1	0.288638	4.98969	15.4977	0.000864784	0.0159492
Elmo3	0.261599	3.51764	15.4957	0.000865282	0.0159492
Mcf2l	0.194123	7.93288	15.4756	0.000870394	0.0160223
Zfp558	-0.351908	1.46058	15.4606	0.000874212	0.0160715
Slc2a8	0.200482	4.65205	15.4556	0.000875502	0.0160742
Clip4	-0.272075	5.4784	15.4265	0.00088297	0.0161901
Slc1a6	-0.217594	8.17422	15.4097	0.000887327	0.0162443
Hsd17b7	-0.147749	4.55244	15.4062	0.000888242	0.0162443
Ermn	-0.328419	6.62924	15.3617	0.000899913	0.0164363
Hcn2	-0.210689	7.41083	15.3546	0.000901785	0.0164491
Pcdh10	-0.272207	5.67979	15.3495	0.000903122	0.0164521
Plekhn1	0.385488	2.96981	15.3407	0.000905461	0.0164733
6430531B16Rik	0.347004	1.43375	15.3345	0.000907124	0.0164822
Actl6b	0.147439	5.7167	15.3093	0.000913852	0.0165502
Pagr1a	0.343741	7.35549	15.3083	0.000914115	0.0165502
Cpxm2	-0.749052	2.29136	15.3047	0.000915091	0.0165502
Shh	-0.25623	3.05423	15.302	0.000915811	0.0165502
Arhgef25	0.210959	6.29005	15.296	0.00091742	0.0165502
Cables1	0.166018	5.47295	15.2941	0.000917947	0.0165502
Tfpi	-0.319577	2.64583	15.2847	0.000920476	0.0165745
Kif22	0.341242	3.00541	15.2669	0.000925305	0.0166361
Mapkapk5	0.151269	5.34126	15.2634	0.000926269	0.0166361
Pan2	0.263478	6.05701	15.2567	0.000928098	0.0166476
2610507I01Rik	-0.162445	3.98875	15.2416	0.000932221	0.0167002
Zfp386	0.134622	4.91511	15.1912	0.000946168	0.0169231
Ccnl2	0.348774	6.98053	15.188	0.000947075	0.0169231
2810410L24Rik	0.234254	3.01471	15.1768	0.000950199	0.0169515
Rad51	0.246386	1.24657	15.1687	0.000952491	0.0169515
Nuf2	-0.340865	2.09259	15.1684	0.000952557	0.0169515
Txndc11	0.158244	5.47565	15.1651	0.000953497	0.0169515
Slc39a14	-0.128471	5.50397	15.1586	0.000955321	0.0169624
Sox17	0.355772	2.59481	15.1489	0.000958073	0.0169898
Arl5c	0.422349	0.607252	15.1303	0.000963353	0.0170618
Ccdc167	0.193732	4.81386	15.1247	0.000964929	0.0170682
Slc39a8	-0.280214	2.65846	15.108	0.000969716	0.0171312
Clic4	-0.183657	7.76747	15.0715	0.000980256	0.0172786
Bmpr1b	-0.184287	4.76305	15.0705	0.00098052	0.0172786
Crabp2	-0.523677	2.57918	15.0644	0.000982307	0.0172884
Sccpdh	-0.152033	6.85351	15.0493	0.000986717	0.0173442
Fzd2	-0.448279	2.1683	15.0312	0.00099202	0.0174156
Foxo1	0.189612	5.06681	15.0127	0.000997476	0.0174895
Xpr1	-0.185766	7.02882	14.9965	0.00100229	0.017552
Crat	0.120085	5.84813	14.9841	0.00100598	0.0175946
Dcn	-0.337847	5.11736	14.9654	0.00101158	0.0176512
Sc5d	-0.13484	5.9986	14.9611	0.00101286	0.0176512
Kcnd3	-0.171086	7.41402	14.9579	0.00101384	0.0176512
Dpy19l1	-0.208554	6.28116	14.9565	0.00101425	0.0176512
Epha4	-0.219926	5.25198	14.9509	0.00101593	0.0176586
Stx5a	0.171189	6.01771	14.9269	0.00102321	0.0177632
Sfrp4	-0.493059	1.33734	14.9104	0.00102824	0.0178284
Fndc3b	-0.205326	4.0276	14.8998	0.00103151	0.0178595
Hrk	0.29656	3.18469	14.8938	0.00103335	0.0178595
Fam169a	-0.23722	5.37594	14.8903	0.00103442	0.0178595
Magi3	-0.261411	4.84409	14.888	0.00103513	0.0178595
9430015G10Rik	0.226016	4.4436	14.8818	0.00103704	0.0178606
Prss53	0.368976	2.45648	14.8796	0.00103774	0.0178606
Cep112	-0.282855	1.33994	14.8688	0.00104108	0.0178961
Myo6	-0.159897	7.75474	14.8616	0.0010433	0.0178974
Zfp93	0.142482	3.3235	14.8588	0.00104419	0.0178974
Eda	-0.312283	1.97375	14.8527	0.0010461	0.0178974
Gm5595	0.256532	2.42776	14.8521	0.00104626	0.0178974
Rbm6	0.180015	5.78248	14.8442	0.00104873	0.0179026
Frmpd4	-0.271507	7.22326	14.843	0.00104911	0.0179026
Tgfbi	-0.535274	2.75622	14.8366	0.00105111	0.0179148
Sh3glb2	0.171225	7.72789	14.8287	0.0010536	0.0179355
Slc6a12	-0.354703	2.87154	14.82	0.00105635	0.0179581
Ccar2	0.0886979	6.84223	14.8164	0.00105749	0.0179581
Chrd	0.328159	5.39646	14.8117	0.00105897	0.0179614
Spats2l	-0.370096	3.40608	14.7799	0.00106906	0.0181092
Lyplal1	-0.320037	2.223	14.7762	0.00107026	0.0181092
Gtpbp2	0.202745	6.54962	14.7597	0.00107555	0.0181769
Adra1b	-0.35126	2.07081	14.7429	0.00108095	0.0182461
Rnf225	0.338435	2.1364	14.7245	0.00108693	0.0183249
Gm5141	0.287472	1.89797	14.7168	0.00108945	0.0183454
Cpq	-0.267977	4.39881	14.7018	0.00109434	0.0183941
Rab11a	-0.0937259	7.14165	14.6999	0.00109496	0.0183941
Lnp	-0.138661	6.47561	14.679	0.00110186	0.0184878
Dxo	0.219393	4.19087	14.6497	0.00111157	0.0185845
Snx7	-0.392656	1.69356	14.648	0.00111214	0.0185845
Pnpla2	0.150839	4.87093	14.647	0.00111247	0.0185845
1500009L16Rik	0.196754	2.66428	14.6447	0.00111326	0.0185845
Satb1	-0.144681	5.6557	14.6417	0.00111425	0.0185845
Cdk14	-0.262663	6.41031	14.6364	0.00111602	0.018592
Tnip1	0.115733	5.09332	14.6231	0.00112049	0.0186309
Rcn1	-0.301702	3.31764	14.6215	0.00112102	0.0186309
Lppr4	-0.208585	6.90545	14.6135	0.00112375	0.0186331
Matk	0.363657	4.86168	14.6128	0.00112395	0.0186331
Rgl3	0.278899	5.85868	14.6093	0.00112513	0.0186331
Fcrls	-0.335197	2.83541	14.6007	0.00112807	0.0186552
Rbl1	0.210378	2.69495	14.5976	0.00112912	0.0186552
Grm3	-0.273341	4.81708	14.587	0.0011327	0.0186888
Tnfrsf19	-0.22592	4.80876	14.5837	0.00113383	0.0186888
Ispd	-0.170672	3.21738	14.5717	0.00113795	0.0187348
U2af1l4	0.167078	4.94123	14.5588	0.00114238	0.0187856
Pmepa1	-0.353811	3.87377	14.5456	0.00114691	0.0188197
Aifm3	0.27247	7.72383	14.545	0.00114713	0.0188197
2410124H12Rik	0.397884	1.66082	14.5283	0.00115291	0.0188923
Tril	-0.159229	6.94258	14.5211	0.00115541	0.0189112
Unk	0.167423	5.47344	14.5136	0.00115802	0.0189319
Cdc14b	0.198396	4.22184	14.5036	0.00116154	0.0189673
Lima1	-0.139592	4.39691	14.4838	0.0011685	0.0190588
Dyrk3	-0.246891	2.52429	14.4675	0.00117425	0.0191304
Tpra1	0.195739	5.8089	14.4595	0.00117709	0.0191544
Rab3c	-0.214485	8.64	14.4474	0.00118142	0.0192025
Tm7sf2	0.23888	3.85165	14.4354	0.00118571	0.01925
Stat2	0.290626	6.62088	14.4285	0.00118818	0.0192678
H2-Ke6	0.186044	4.67856	14.417	0.0011923	0.0193123
Rassf8	-0.303791	3.974	14.4092	0.00119512	0.0193174
Col13a1	0.303178	1.79704	14.4048	0.00119671	0.0193174
Fdxr	0.202335	4.61554	14.4047	0.00119675	0.0193174
Gcdh	0.139667	5.21574	14.3918	0.00120145	0.019371
Slc13a4	-0.372395	5.00355	14.3831	0.00120461	0.0193997
Fcgr2b	-0.432851	0.936249	14.3781	0.00120645	0.019407
Ogfrl1	-0.18026	8.1819	14.3633	0.00121186	0.0194239
Telo2	0.177967	5.26491	14.363	0.00121196	0.0194239
Ccnd2	-0.335737	3.48922	14.3603	0.00121297	0.0194239
Nol4	-0.197754	6.19273	14.3601	0.00121304	0.0194239
Dffb	0.307065	3.14064	14.3528	0.00121571	0.0194369
Arhgap20	-0.247183	6.76666	14.3503	0.00121663	0.0194369
Pxdc1	-0.283512	1.8468	14.3454	0.00121844	0.0194438
2310069G16Rik	-0.268524	1.5925	14.3245	0.00122619	0.0195451
Tmem8	0.266937	4.71497	14.3084	0.0012322	0.0196186
Pitpnm1	0.137834	8.62408	14.295	0.00123721	0.0196696
4930570G19Rik	0.340584	3.97806	14.2829	0.00124177	0.0196696
Sdc2	-0.125699	5.87953	14.2805	0.00124268	0.0196696
Gfra1	-0.776865	2.7817	14.2804	0.00124274	0.0196696
Syne1	0.36765	10.1123	14.2788	0.00124331	0.0196696
Mus81	0.216193	5.65287	14.2775	0.00124381	0.0196696
Dnajc15	-0.191682	4.59793	14.2701	0.00124663	0.019692
Msi1	-0.155001	4.58412	14.2618	0.00124977	0.0197114
Myo1b	-0.191917	4.6663	14.2594	0.00125067	0.0197114
Lmtk3	0.171045	7.1541	14.2495	0.00125445	0.0197444
Tnfaip8	-0.222152	3.42189	14.2465	0.00125558	0.0197444
Midn	-0.130459	5.52334	14.2403	0.00125798	0.0197601
Slc22a23	-0.171411	6.18874	14.2168	0.00126701	0.0198796
Slc26a2	-0.358533	3.55583	14.2102	0.00126956	0.0198919
Emid1	0.206301	3.48594	14.2074	0.00127063	0.0198919
Strada	0.203661	4.89784	14.2021	0.00127267	0.0198953
Sema6a	-0.158049	5.43809	14.1995	0.00127369	0.0198953
Wif1	0.936344	1.02145	14.1879	0.00127819	0.0199435
Zgrf1	0.308319	2.977	14.1719	0.00128445	0.0200177
Mettl7a1	0.120847	5.1738	14.1676	0.00128612	0.0200177
Sema4f	0.206394	6.17909	14.1629	0.001288	0.0200177
Per3	0.307462	5.83604	14.1612	0.00128866	0.0200177
Hps4	0.234135	4.80956	14.1548	0.00129116	0.0200178
Zdhhc2	-0.128279	5.67367	14.1539	0.00129152	0.0200178
Crtc3	0.150369	5.34632	14.135	0.001299	0.0201116
Fam227b	-0.466172	0.436009	14.1304	0.00130083	0.0201177
Ly6c1	0.299694	4.54972	14.1144	0.00130719	0.0201938
Pole4	-0.158002	4.81562	14.1073	0.00131004	0.0202155
Acpp	-0.758447	0.0021392	14.1024	0.00131201	0.0202237
Pnpla7	0.201454	4.60801	14.0755	0.00132282	0.0203679
Naprt	0.213076	2.52146	14.0594	0.00132938	0.0204465
Palld	-0.158298	3.87137	14.0524	0.00133223	0.0204679
Sult2b1	0.406117	0.775844	14.0429	0.0013361	0.0204923
Ppp1r3c	-0.215883	5.19272	14.0413	0.00133674	0.0204923
Zbtb7c	-0.745029	0.899185	14.0241	0.00134383	0.0205653
Smpd4	0.318825	6.01185	14.0226	0.00134443	0.0205653
Fam83d	0.375303	1.16262	14.0141	0.00134792	0.0205776
Igsf3	-0.289291	4.32601	14.0134	0.00134825	0.0205776
Tac1	-1.97574	1.13662	14.01	0.00134964	0.0205776
Gm19461	-0.292233	3.58003	14.0038	0.0013522	0.0205943
Gstt2	0.259395	2.08881	13.9987	0.00135433	0.0206043
Abat	-0.169176	8.89421	13.9813	0.00136158	0.0206922
E4f1	0.279331	5.23984	13.9755	0.001364	0.0206931
Mterf1b	0.367195	0.497503	13.9741	0.00136459	0.0206931
Tfdp1	0.142611	4.97984	13.9677	0.00136726	0.0207112
Sdr42e1	-0.272017	2.1755	13.9573	0.00137165	0.0207552
Sbno2	0.215904	4.82584	13.9391	0.00137932	0.0208488
Zfp296	0.300279	1.63678	13.9301	0.00138316	0.0208844
Tmem194	0.216431	3.58981	13.9	0.001396	0.0210424
Tcap	0.603304	0.0654382	13.8986	0.00139663	0.0210424
Hars2	0.211272	5.37359	13.8943	0.00139845	0.0210473
Megf6	0.448844	1.97386	13.8897	0.00140043	0.0210545
Dalrd3	0.196984	6.06861	13.8612	0.0014128	0.0212177
Igfbp2	-0.599705	5.2697	13.8556	0.00141524	0.0212316
Zbtb8a	0.214073	3.28126	13.8492	0.00141805	0.021251
Nrip3	-0.150456	7.22934	13.8417	0.0014213	0.021277
Myoc	-1.11728	2.49069	13.8367	0.00142353	0.0212877
Atp13a1	0.178347	6.05876	13.8274	0.0014276	0.0213258
Dctn5	0.0873082	5.84326	13.8205	0.00143062	0.0213414
Acsl4	-0.122926	6.15828	13.817	0.00143221	0.0213414
Lrrtm1	-0.350014	3.02992	13.8147	0.00143321	0.0213414
Tpbg	-0.561645	3.40605	13.7997	0.00143985	0.0214018
Mdfi	0.403179	3.79823	13.7987	0.00144031	0.0214018
Trim24	-0.13806	5.08142	13.7873	0.00144537	0.0214542
Ly6a	0.259425	4.3768	13.7786	0.00144929	0.0214897
Ttll3	0.32033	5.4268	13.7711	0.00145262	0.0215163
Itgb1	-0.13416	6.48796	13.7574	0.0014588	0.021563
Nln	-0.19464	5.02228	13.7572	0.00145891	0.021563
Nr2f1	-0.211323	5.99013	13.7531	0.00146075	0.021563
Gba2	0.11628	6.51011	13.7505	0.00146193	0.021563
Nhsl1	-0.126114	6.00876	13.7418	0.00146587	0.0215985
Ppp1r3g	0.434487	0.607584	13.7282	0.00147203	0.0216573
Csgalnact1	-0.224428	3.42413	13.726	0.00147304	0.0216573
Vps51	0.125977	5.95621	13.7228	0.00147449	0.0216573
0610040F04Rik	0.402934	0.728047	13.6802	0.0014941	0.0219145
L3mbtl3	-0.237953	3.69209	13.678	0.00149513	0.0219145
Amot	-0.165085	6.27603	13.6717	0.00149803	0.021934
Atp10b	-0.428199	1.4884	13.6682	0.00149968	0.0219354
Alx4	-0.280799	2.36233	13.6524	0.00150705	0.0219972
Mkl2	0.171005	5.94352	13.6504	0.00150795	0.0219972
Prdm5	-0.294336	2.15859	13.6452	0.0015104	0.0219972
Cyb561d1	0.155069	4.80467	13.6448	0.00151061	0.0219972
Sorcs3	-0.222994	5.15545	13.6344	0.00151546	0.0219972
Gyk	-0.111419	5.55714	13.6339	0.00151569	0.0219972
Ctdsp2	0.156573	7.19766	13.6294	0.00151782	0.0219972
Plcg2	-0.364897	1.52192	13.6185	0.00152296	0.0219972
Mybpc1	-0.349255	6.16701	13.6184	0.00152303	0.0219972
Tmem28	-0.241708	2.88495	13.6113	0.00152639	0.0219972
Dnajc12	0.131409	4.2596	13.6096	0.00152721	0.0219972
Narfl	0.110304	5.21655	13.6074	0.00152824	0.0219972
Aspa	-0.310316	4.49404	13.6049	0.00152942	0.0219972
Rogdi	0.158665	6.23799	13.6039	0.00152989	0.0219972
Dab2	-0.351286	3.95385	13.602	0.00153079	0.0219972
Acsl6	-0.124546	7.88833	13.6011	0.00153122	0.0219972
Tmem117	-0.219371	3.78023	13.599	0.00153223	0.0219972
Pola2	0.187074	3.04963	13.5871	0.0015379	0.0219972
Armcx2	-0.14793	6.16649	13.5848	0.00153902	0.0219972
Fancg	0.282432	4.05332	13.5837	0.00153955	0.0219972
Krt80	-0.64036	0.0423208	13.5826	0.00154007	0.0219972
Adamts4	-0.242881	5.76879	13.5819	0.0015404	0.0219972
Stab1	-0.215875	3.84704	13.579	0.00154181	0.0219972
Htr1b	-0.392351	2.85683	13.5782	0.00154216	0.0219972
Mvp	0.175368	4.28098	13.5717	0.00154532	0.0219972
5031425E22Rik	0.153951	4.8607	13.5702	0.00154604	0.0219972
2700054A10Rik	0.248746	2.16924	13.5684	0.00154688	0.0219972
Xxylt1	-0.123043	5.16562	13.5665	0.00154782	0.0219972
Lincppara	0.267196	3.87247	13.5612	0.00155038	0.0220113
Emilin3	0.38111	3.47935	13.5561	0.00155283	0.0220237
Psd	0.21418	7.55192	13.5459	0.00155775	0.0220686
Galnt14	-0.698796	1.65168	13.5421	0.00155962	0.0220686
Antxr1	-0.231063	4.56359	13.5399	0.00156071	0.0220686
Pak6	-0.959778	1.53777	13.5302	0.00156543	0.0221131
Syngr3	-0.119944	6.43019	13.5244	0.00156822	0.0221302
Wdr45	0.151424	5.39352	13.5068	0.00157685	0.0222167
Rbp4	-0.566129	2.51095	13.5055	0.00157752	0.0222167
Lig4	-0.160249	4.01404	13.4885	0.00158587	0.0222998
Tspan8	-0.515665	0.360634	13.4871	0.0015866	0.0222998
Prex1	-0.181981	7.79248	13.4813	0.00158945	0.0223175
Enkd1	0.238743	3.14823	13.4736	0.00159327	0.0223489
Ddb2	0.251295	3.40049	13.4504	0.00160487	0.0224891
Bco2	-0.367648	0.764041	13.4421	0.00160904	0.022525
Tnfrsf11b	-0.34261	3.65781	13.4369	0.00161167	0.0225393
Prkar2b	-0.259214	4.40764	13.4195	0.00162048	0.0226398
Wnt2b	0.228277	2.85082	13.4129	0.00162384	0.0226517
Sh3gl3	-0.368889	3.03356	13.4114	0.00162455	0.0226517
Irf3	0.235514	5.19609	13.4079	0.00162635	0.0226542
Asap1	-0.163549	6.16805	13.3898	0.0016356	0.0227604
Gucy1b3	-0.119993	6.79846	13.3844	0.00163838	0.0227766
Cntnap5a	-0.614251	2.54566	13.3735	0.00164395	0.0228314
Ghr	-0.298835	2.81495	13.3676	0.00164701	0.0228512
Cst6	0.295136	2.24484	13.3619	0.00164994	0.0228642
Inhba	-0.64438	-0.0973013	13.3595	0.0016512	0.0228642
Lor	-0.737135	0.225025	13.3493	0.00165647	0.0229068
Ciart	0.314006	3.63535	13.3467	0.00165784	0.0229068
Daam2	0.202391	7.00563	13.3441	0.00165918	0.0229068
Dus1l	0.122749	4.90159	13.3297	0.00166671	0.0229697
Tfrc	-0.123505	7.38121	13.3291	0.00166701	0.0229697
Kcnt1	0.311977	8.65168	13.3107	0.00167669	0.023061
Trim72	0.531812	0.105803	13.3102	0.00167692	0.023061
Kazn	-0.131739	6.5838	13.2986	0.00168307	0.0231228
Rnf208	0.183284	6.71471	13.2921	0.0016865	0.0231473
Ccdc22	0.182352	4.93845	13.2811	0.00169236	0.0231881
Ddx41	0.120757	5.08875	13.2803	0.00169278	0.0231881
A930024E05Rik	0.219111	3.7873	13.2721	0.00169716	0.023213
Hpn	0.41786	1.56862	13.2706	0.00169791	0.023213
Reep1	-0.14198	6.65534	13.2596	0.00170384	0.0232492
Scarf1	0.260514	2.12522	13.2595	0.00170387	0.0232492
1810010H24Rik	0.304225	2.44047	13.2555	0.00170601	0.0232558
Ppfibp1	-0.16482	4.37668	13.2506	0.00170865	0.0232692
Nrp2	-0.227324	3.88212	13.2343	0.00171746	0.0233664
Gm715	-0.332683	1.16857	13.2293	0.00172016	0.0233805
Spata2l	0.241597	4.19113	13.2183	0.00172611	0.0234367
Adcy5	-0.259889	6.00183	13.2126	0.00172921	0.0234367
Dnase1l2	0.468305	2.91228	13.2114	0.00172988	0.0234367
Lrp10	-0.126441	5.62275	13.2094	0.00173098	0.0234367
Zfp384	0.173031	5.39291	13.1958	0.00173839	0.0235144
Hes6	0.143869	4.11639	13.1846	0.00174457	0.0235752
Skiv2l	0.149479	6.60431	13.1805	0.00174681	0.0235828
Gpcpd1	0.149007	6.90305	13.1661	0.00175477	0.0236647
Gpt2	0.0865582	6.10722	13.1604	0.00175791	0.0236647
Il6st	-0.2101	7.27256	13.159	0.00175869	0.0236647
Zbtb16	0.571515	3.40826	13.1573	0.00175963	0.0236647
Pccb	-0.109002	6.23237	13.1398	0.00176942	0.0237522
Limd1	-0.184368	3.76494	13.1396	0.00176952	0.0237522
Bcdin3d	0.222616	2.79998	13.1354	0.00177188	0.0237612
Pan3	0.267502	6.66275	13.1241	0.00177818	0.0238178
Aldh1a2	-0.415314	4.10512	13.1218	0.0017795	0.0238178
Dvl1	0.238774	7.41011	13.1166	0.00178239	0.0238192
Zfp677	-0.258219	2.09605	13.1156	0.001783	0.0238192
Abcc5	0.251685	7.28022	13.0962	0.00179394	0.0239237
Fam208a	0.160245	6.46086	13.093	0.00179577	0.0239237
Cdk2ap2	0.174825	5.22326	13.092	0.00179636	0.0239237
Enox2	0.168656	4.09608	13.0897	0.00179764	0.0239237
Ilkap	0.167137	5.55277	13.0752	0.00180593	0.0239801
Fbxl12	0.243935	4.15107	13.0743	0.00180644	0.0239801
Serinc2	0.180646	4.86159	13.0733	0.00180701	0.0239801
P3h1	0.214865	3.54136	13.0663	0.00181098	0.0239901
Slc6a20a	-0.287894	4.22576	13.0656	0.0018114	0.0239901
Dscr3	-0.123219	5.44044	13.0611	0.00181397	0.0239901
Rasl10b	-0.188059	7.20459	13.06	0.00181461	0.0239901
Pkd1	0.27268	7.92043	13.0553	0.00181736	0.0240039
Tspan15	0.145706	5.43434	13.0367	0.00182807	0.0241226
Tmem25	0.113493	7.07328	13.0332	0.00183012	0.024127
Cep95	0.250743	4.85052	13.0251	0.0018348	0.0241608
1700012D01Rik	0.435675	0.444149	13.0208	0.00183733	0.0241608
Tcaf2	-0.525749	0.787853	13.0199	0.00183786	0.0241608
Tes	-0.483352	1.05164	13.0125	0.00184215	0.0241914
Parm1	-0.316331	4.48369	13.0079	0.00184484	0.0241914
Rell2	-0.160684	5.40681	13.0059	0.00184604	0.0241914
Ddx11	0.359259	2.31789	12.9948	0.00185257	0.0241914
Gon4l	0.140453	5.79321	12.9942	0.00185288	0.0241914
Pcdh18	-0.336665	1.82333	12.9934	0.00185336	0.0241914
Cd300a	0.306885	2.81739	12.9888	0.0018561	0.0241914
Pfkfb3	-0.252557	5.49163	12.9868	0.00185725	0.0241914
Lrrc45	0.338299	5.52606	12.9859	0.0018578	0.0241914
Exoc3	-0.0841906	6.95015	12.9839	0.00185895	0.0241914
Zer1	0.101751	7.38377	12.9836	0.00185915	0.0241914
Bin1	0.132265	7.80984	12.9771	0.00186298	0.0242187
Ralb	-0.131118	4.75108	12.9727	0.00186557	0.0242286
Crtac1	-0.631029	2.37171	12.9686	0.00186803	0.0242286
Gps2	0.216983	4.88616	12.9664	0.00186931	0.0242286
Tspan14	-0.143728	5.37946	12.9642	0.00187065	0.0242286
4930452B06Rik	-0.506008	1.50153	12.9593	0.00187356	0.0242439
Gpr161	-0.430757	1.85035	12.9534	0.00187708	0.0242672
Clcn1	0.41167	3.54172	12.9453	0.00188191	0.0243071
Csrnp3	-0.238523	5.67948	12.9151	0.00190009	0.0245194
Apool	-0.230974	2.28122	12.8819	0.00192029	0.0247572
Mapk7	0.212351	5.21358	12.8656	0.00193032	0.0248506
Med20	0.116913	5.15805	12.8626	0.00193213	0.0248506
Xkr6	0.323835	2.66027	12.8615	0.00193284	0.0248506
Tpd52	0.0994246	5.88443	12.8578	0.00193509	0.0248567
Qpct	-0.460493	2.17237	12.8501	0.00193985	0.024895
Gpr165	-0.751553	2.06505	12.8328	0.00195061	0.0249969
Ptprn	0.183844	7.4615	12.8316	0.00195135	0.0249969
Cys1	0.282497	2.21224	12.8193	0.00195901	0.0250721
Angel1	0.148847	4.40969	12.8097	0.00196507	0.0251112
Abcc10	0.216311	4.26501	12.8088	0.00196564	0.0251112
Mab21l2	-1.3132	1.8958	12.7992	0.00197168	0.0251654
Rasgrp4	0.266274	2.90496	12.7946	0.00197454	0.025179
Tmem164	-0.131434	5.60605	12.7789	0.00198447	0.0252827
Vstm4	-0.313482	3.43778	12.7536	0.00200064	0.0254633
Tarbp2	0.245535	4.32233	12.751	0.00200228	0.0254633
Adcy2	-0.196722	5.78751	12.7471	0.00200482	0.0254725
Pdgfc	-0.343201	1.79682	12.731	0.0020152	0.0255812
Slc13a5	0.220967	3.43299	12.7271	0.00201771	0.0255899
Bora	0.245286	2.62624	12.7203	0.0020221	0.025618
Mcm5	0.176909	3.86385	12.718	0.00202358	0.025618
Kri1	0.166536	4.74763	12.6864	0.00204419	0.0258477
Lztr1	0.0992031	6.90578	12.683	0.00204644	0.0258477
Tbc1d8	0.213968	5.50442	12.6818	0.00204725	0.0258477
Nek7	-0.246884	5.5007	12.667	0.00205698	0.0259471
Gm20219	0.49744	2.88217	12.6472	0.0020701	0.0260795
Tmem201	0.175853	7.51305	12.6456	0.00207119	0.0260795
Slc50a1	0.221194	4.88993	12.6361	0.00207749	0.0261281
Ralgds	0.116032	6.99898	12.6328	0.00207973	0.0261281
Nabp1	-0.174611	3.1298	12.6314	0.00208064	0.0261281
Spg20	-0.162387	5.84336	12.6064	0.00209743	0.0262888
Gm12709	0.328486	1.70178	12.6039	0.00209911	0.0262888
Zfp956	0.156256	5.01323	12.6007	0.00210133	0.0262888
Zfp692	0.388058	5.42516	12.6005	0.00210144	0.0262888
Eif4ebp3	0.372507	2.87384	12.5985	0.00210281	0.0262888
Tmem161a	0.144207	4.91959	12.5836	0.00211291	0.0263482
Zfp784	0.189956	3.26254	12.5828	0.00211348	0.0263482
Zfp750	-0.430646	0.722225	12.5825	0.00211369	0.0263482
Mif4gd	0.193452	4.98683	12.5804	0.00211507	0.0263482
Sema6c	0.206535	5.36221	12.5775	0.00211704	0.0263494
Fam172a	-0.130593	5.71878	12.5696	0.0021225	0.0263939
Scara3	-0.353222	3.63119	12.5595	0.00212941	0.0264564
Atp1a2	-0.128691	10.7747	12.5516	0.00213479	0.0264998
Amica1	0.238881	2.88475	12.5473	0.0021378	0.0265136
Disp1	-0.204594	2.33696	12.5419	0.00214153	0.0265365
Nkrf	-0.154863	5.18691	12.5374	0.00214464	0.0265515
Pltp	0.120701	6.66714	12.5267	0.00215208	0.0265531
Zfp804a	-0.256107	3.78576	12.5246	0.0021535	0.0265531
Folh1	-0.221389	3.63222	12.5198	0.00215683	0.0265531
Morc2b	0.354418	1.15325	12.5166	0.00215911	0.0265531
Fam133b	0.131644	5.47627	12.516	0.00215949	0.0265531
Arrb2	0.181043	5.22036	12.5138	0.00216102	0.0265531
Speg	0.260759	7.42407	12.5135	0.00216125	0.0265531
N4bp2l1	0.133364	4.79883	12.5127	0.00216179	0.0265531
Neto1	-0.476689	1.28797	12.5127	0.0021618	0.0265531
Kif2a	-0.0783786	6.24059	12.5019	0.00216932	0.0265903
Igflr1	0.427581	3.88335	12.5015	0.00216965	0.0265903
Trim39	0.258357	5.62674	12.5002	0.00217052	0.0265903
Ranbp3l	-0.337444	3.6642	12.4913	0.00217682	0.0266442
Stard5	0.121845	4.80203	12.4866	0.00218011	0.0266595
Atxn7l2	0.239724	3.76494	12.4841	0.00218187	0.0266595
Cd44	-0.184739	3.53752	12.4772	0.00218674	0.0266829
Pla2g3	0.347086	1.284	12.4745	0.00218867	0.0266829
Ptprk	-0.2477	5.57906	12.4733	0.00218949	0.0266829
Slc44a2	0.12586	5.74507	12.4649	0.00219546	0.0267324
Lppr5	-0.192887	5.08032	12.4594	0.00219935	0.0267416
Ccbl1	0.181453	4.71798	12.4585	0.00220003	0.0267416
Qdpr	-0.228816	7.67302	12.4483	0.00220729	0.026786
Pcbp4	0.163217	7.87045	12.448	0.0022075	0.026786
Itgal	0.411335	0.640791	12.4427	0.00221131	0.0268091
Eno1b	-0.143989	5.73125	12.4345	0.0022172	0.0268091
Npas3	-0.283817	4.7025	12.433	0.00221827	0.0268091
Samhd1	0.138086	4.53474	12.4326	0.00221857	0.0268091
Kcnc2	-1.65252	3.20858	12.432	0.00221896	0.0268091
Rgl2	0.256462	5.90728	12.4278	0.00222197	0.0268223
Birc2	0.110581	6.06799	12.4053	0.00223827	0.0269898
Slc44a5	-0.298341	1.99147	12.4033	0.00223969	0.0269898
Stk25	0.103323	7.4993	12.397	0.0022443	0.0270221
Rab2b	-0.110727	5.24701	12.3824	0.00225494	0.027127
Fuk	0.221319	5.36725	12.3716	0.00226287	0.027199
Ccnd3	-0.133597	5.08707	12.3683	0.00226528	0.0272047
Pdcl	-0.116274	6.09608	12.3534	0.00227629	0.0273135
Arhgef39	0.55348	0.0235323	12.3479	0.00228032	0.0273386
Brat1	0.130705	4.74511	12.3356	0.0022895	0.0274135
Scnm1	0.165371	4.24908	12.3342	0.00229049	0.0274135
Ankzf1	0.26445	4.63072	12.3163	0.00230388	0.0275503
Pdk2	0.168113	7.75843	12.2999	0.00231619	0.0276739
B4galnt1	0.0983622	6.17175	12.2913	0.00232269	0.0277098
Map4	-0.0990562	9.83564	12.2907	0.00232314	0.0277098
Epb4.1l4aos	0.253127	2.0054	12.2852	0.00232732	0.0277361
Cxcl16	-0.385387	0.945293	12.2822	0.0023296	0.0277396
Hs6st2	-0.154565	5.78597	12.2776	0.0023331	0.0277578
Sstr2	-0.553823	0.0268407	12.2729	0.00233668	0.0277768
Aard	-0.261111	2.63704	12.268	0.00234041	0.0277975
Slc7a6	0.184283	4.66242	12.2606	0.00234606	0.0278411
Tshb	0.487443	0.0842114	12.2568	0.00234899	0.0278523
Mei4	-0.335276	1.47982	12.2472	0.00235632	0.0279157
1810010D01Rik	0.650771	0.472444	12.2411	0.00236102	0.0279477
Mical2	0.207288	7.84343	12.2322	0.00236784	0.027968
Eogt	0.209159	4.1892	12.2316	0.00236831	0.027968
Col17a1	0.310729	2.06693	12.2311	0.00236872	0.027968
Glra2	-0.407778	2.33481	12.2163	0.00238022	0.0280657
Reps2	-0.171756	7.72372	12.2153	0.002381	0.0280657
Arl15	-0.131069	5.14396	12.2068	0.00238757	0.0281009
Unc45a	0.161448	5.78927	12.2042	0.00238962	0.0281009
Ptpn23	0.194042	6.30805	12.2037	0.00238999	0.0281009
Stau2	-0.167588	5.90052	12.1955	0.0023964	0.0281527
Slc32a1	-0.148551	7.85804	12.1879	0.00240238	0.0281959
Ifitm1	-0.439789	1.58174	12.1857	0.0024041	0.0281959
Frem1	-0.397685	3.94511	12.1804	0.00240825	0.028221
Slc2a1	0.211098	7.16708	12.1659	0.00241969	0.0283046
Ddit4l	-0.584873	0.699946	12.1627	0.00242229	0.0283046
Wdr74	0.126469	4.58555	12.1608	0.00242378	0.0283046
Camk2b	0.140019	9.64676	12.1594	0.00242486	0.0283046
AW011738	0.251351	2.97453	12.1586	0.00242548	0.0283046
Zc3h3	0.25343	2.20203	12.1532	0.0024298	0.0283315
Cux2	-0.202275	5.47067	12.1454	0.00243603	0.0283805
Cacnb2	-0.179439	5.93619	12.1371	0.00244266	0.0284342
Arhgap42	-0.264882	3.21899	12.1326	0.00244626	0.0284525
Gulp1	-0.31368	2.55262	12.1269	0.00245081	0.0284818
Capn1	0.143404	4.67636	12.1228	0.0024541	0.0284964
Ngfr	-0.417379	2.77713	12.1057	0.00246787	0.0286273
Spem1	0.487439	0.0111726	12.1028	0.00247025	0.0286273
9330159F19Rik	0.100075	6.50633	12.0981	0.00247408	0.0286273
Meis2	-1.94688	2.99392	12.097	0.00247494	0.0286273
Mirg	0.392532	4.24605	12.0941	0.0024773	0.0286273
Hcrtr2	-0.483678	1.06722	12.0895	0.002481	0.0286273
Shc3	-0.379509	3.28224	12.0894	0.00248115	0.0286273
Sugp1	0.118486	5.55253	12.0887	0.0024817	0.0286273
Vwa5a	-0.230444	4.42973	12.0781	0.00249034	0.0287033
Dpysl3	-0.334761	4.70263	12.0734	0.00249419	0.0287163
Oprk1	-1.16033	0.0444531	12.0717	0.00249555	0.0287163
Pogk	-0.163807	7.49708	12.0681	0.00249854	0.0287172
Cep89	0.165993	3.59348	12.0666	0.00249973	0.0287172
Ttc4	0.163959	5.98538	12.0575	0.00250723	0.028762
Ston1	-0.240152	2.74128	12.0569	0.00250773	0.028762
Endou	0.281065	0.969298	12.0542	0.00250999	0.0287644
Tlr3	-0.259699	4.07401	12.0486	0.00251458	0.0287934
Dsel	-0.240071	3.17986	12.046	0.00251673	0.0287946
Notum	0.255372	1.90402	12.0431	0.00251908	0.028798
Cep250	0.18706	6.015	12.0346	0.00252615	0.0288553
Gga3	0.159565	6.44945	12.0283	0.00253141	0.0288919
Pcyt2	0.1553	6.47653	12.017	0.00254084	0.0289759
Ncapd3	0.189349	5.61427	12.008	0.00254836	0.0290199
Htr2c	-1.89751	3.52496	12.0074	0.00254884	0.0290199
Rasgrf1	0.226625	7.56919	12.0003	0.00255485	0.0290648
Fam46a	-0.376887	2.20866	11.9875	0.0025656	0.0291634
Tmem44	-0.252766	3.42037	11.9839	0.00256865	0.0291744
Ppp1r14c	-0.218641	3.99013	11.9692	0.00258113	0.0292696
Fat4	-0.255172	3.13702	11.9691	0.0025812	0.0292696
Wdr6	-0.165186	6.83617	11.9595	0.00258934	0.0293382
Cfap74	0.20923	3.81216	11.9278	0.00261654	0.0296225
A730090H04Rik	-0.31167	2.58476	11.9203	0.00262311	0.0296709
Dynlt3	-0.129518	7.24079	11.918	0.00262505	0.0296709
2310022B05Rik	-0.169843	6.32345	11.9121	0.00263018	0.029705
Rexo4	0.127308	5.47179	11.8975	0.00264289	0.0298244
4930412C18Rik	-0.243397	1.97913	11.8923	0.00264744	0.0298519
Fscn1	-0.183583	6.02782	11.8832	0.00265538	0.0298624
Cpsf1	0.172459	6.17967	11.8832	0.0026554	0.0298624
Mark1	-0.0866615	6.17693	11.8831	0.0026555	0.0298624
Pycard	-0.324326	0.809126	11.8815	0.0026569	0.0298624
Dpysl4	0.244391	7.10066	11.8736	0.00266385	0.0298938
St8sia2	-0.473275	1.15952	11.8735	0.00266395	0.0298938
Ciz1	0.168154	5.69364	11.8545	0.0026807	0.0300577
Krba1	0.203868	6.20871	11.8498	0.0026849	0.0300807
Pias4	0.121258	4.72102	11.8311	0.00270156	0.030237
Rhebl1	0.276018	3.25554	11.8275	0.00270482	0.030237
Def8	0.0917535	6.66766	11.8269	0.00270532	0.030237
Slc35f1	-0.203522	5.75546	11.8156	0.00271546	0.0303262
Ddx55	0.178411	4.66105	11.8093	0.00272112	0.0303653
Scrt2	-0.219123	4.23301	11.7857	0.00274247	0.0305419
Il17re	0.398506	1.65229	11.7851	0.00274304	0.0305419
Ermard	0.284494	3.54759	11.7846	0.00274348	0.0305419
Idi1	-0.258197	2.27814	11.7752	0.00275205	0.0305925
Sft2d2	-0.178396	5.22091	11.7733	0.0027538	0.0305925
Guca1b	0.41501	0.280744	11.7705	0.00275636	0.0305925
Nsg2	-0.33309	6.62575	11.7701	0.00275675	0.0305925
Med15	0.11843	6.1308	11.7643	0.00276209	0.0306032
Col8a2	-0.935456	2.9138	11.764	0.00276229	0.0306032
Fam210b	-0.159573	4.64577	11.7583	0.00276752	0.0306032
Sypl2	0.206303	1.94689	11.7575	0.00276831	0.0306032
Plin3	0.372943	4.37995	11.7564	0.00276927	0.0306032
Slc16a11	0.351676	6.33387	11.7548	0.0027708	0.0306032
Ddx50	0.0768191	6.10741	11.7437	0.00278104	0.0306921
Wdr17	-0.223078	3.38045	11.7367	0.00278752	0.0307112
Ugt8a	-0.279508	6.5497	11.7346	0.0027894	0.0307112
Fbrs	0.175808	5.5959	11.7326	0.00279125	0.0307112
Prg4	-0.435948	3.29349	11.7323	0.00279153	0.0307112
Fam160b2	0.122741	5.82282	11.7196	0.00280343	0.0307938
Tmem198b	-0.132765	4.44497	11.7196	0.00280343	0.0307938
Ercc2	0.157352	5.29191	11.7083	0.00281395	0.0308623
Erlin2	-0.0842935	6.44667	11.707	0.00281512	0.0308623
Nov	-0.588863	4.06808	11.7058	0.00281626	0.0308623
Fam19a1	-1.59988	0.379676	11.6974	0.00282416	0.0309247
Spag16	-0.765298	0.606225	11.69	0.00283109	0.0309763
Sh3rf1	-0.150393	3.58474	11.6806	0.00283995	0.0310491
Otud6b	-0.108898	6.14205	11.6755	0.00284482	0.0310781
Tcn2	-0.213436	4.58824	11.671	0.00284906	0.0311002
Meis1	0.191859	5.68282	11.6662	0.00285368	0.0311264
Ppapdc1b	0.17972	3.90826	11.6597	0.00285983	0.0311639
Usp19	0.155875	7.68101	11.6579	0.00286156	0.0311639
Stx7	-0.0837484	6.92521	11.6499	0.00286922	0.0311966
Pm20d1	-0.248496	2.43108	11.6487	0.00287036	0.0311966
Srrm3	0.172574	6.33152	11.6478	0.00287124	0.0311966
Cp	-0.212542	4.93872	11.6442	0.00287468	0.0312098
Gpc3	-0.460985	1.30922	11.6386	0.00288004	0.0312231
Ing4	0.156584	5.52084	11.6371	0.00288145	0.0312231
Cast	-0.234574	4.16133	11.6359	0.00288258	0.0312231
Sbk3	0.402491	0.907591	11.6334	0.00288503	0.0312256
Gnmt	0.293706	1.73997	11.6302	0.00288812	0.0312307
Gria3	-0.193638	7.59111	11.6283	0.00288996	0.0312307
Slc4a1	0.319462	0.233791	11.6192	0.00289874	0.0313015
Phyh	-0.138119	6.58578	11.6126	0.00290511	0.0313461
5031434O11Rik	0.438919	1.72155	11.6045	0.00291301	0.0314072
Setd4	0.295223	2.57519	11.5981	0.00291918	0.0314421
Epb4.1l2	-0.21088	5.55082	11.595	0.00292222	0.0314421
Ccm2l	0.350401	1.94245	11.5943	0.00292297	0.0314421
Slc6a13	-0.340178	4.27086	11.5902	0.0029269	0.0314603
Zfp263	0.152499	5.08779	11.5788	0.00293814	0.0315569
Slc25a27	0.207873	5.60489	11.5714	0.00294536	0.0316102
Cxxc1	0.166048	6.18855	11.5656	0.00295115	0.0316481
Gm10432	0.305745	1.43369	11.5466	0.00296993	0.0318252
Tmeff2	-0.105952	6.09204	11.538	0.00297846	0.0318906
Ptpro	-0.46945	2.63843	11.5359	0.00298057	0.0318906
Sod2	-0.124943	7.3128	11.5288	0.0029877	0.0319044
Trpm6	-0.351972	0.458009	11.528	0.00298847	0.0319044
Nkd1	-0.156737	4.15403	11.5266	0.0029899	0.0319044
Ypel1	0.215499	2.14205	11.5255	0.00299097	0.0319044
Iffo1	0.109092	6.09213	11.52	0.00299646	0.0319258
Csl	-0.175114	3.12724	11.5184	0.00299805	0.0319258
Dnajb5	0.116344	6.01695	11.5167	0.0029998	0.0319258
Ablim1	0.207234	8.75676	11.5118	0.0030047	0.0319537
Cd59a	-0.333965	3.75304	11.5051	0.00301146	0.0319822
Sstr1	-0.736054	1.99477	11.5046	0.00301194	0.0319822
Ccdc134	0.205004	3.74882	11.5016	0.00301501	0.0319883
Zfp949	0.149656	5.08025	11.4996	0.00301708	0.0319883
C130030K03Rik	0.236161	4.15959	11.494	0.0030227	0.0320165
Mboat2	-0.174608	4.78514	11.4924	0.0030243	0.0320165
Efhd2	-0.116205	7.01087	11.4884	0.00302839	0.0320356
Ssh3	0.32993	5.48206	11.4827	0.00303424	0.0320663
Rgl1	-0.211345	5.37447	11.4806	0.00303629	0.0320663
Palb2	0.306054	1.34359	11.4773	0.00303971	0.0320663
Fam126a	-0.215726	3.89241	11.4766	0.00304043	0.0320663
Rfng	0.136656	6.03904	11.4711	0.00304598	0.0321006
Slc4a10	-0.180667	8.36293	11.4638	0.00305351	0.0321558
Bysl	-0.120567	4.37503	11.4549	0.00306262	0.0322119
Islr2	0.332062	1.05492	11.4541	0.00306343	0.0322119
Fance	0.152428	4.09403	11.4441	0.00307379	0.0322967
Dmtf1	0.190282	6.44091	11.4417	0.00307628	0.0322986
2019-09-09	-0.391441	3.27998	11.4381	0.00307992	0.0323127
Traf3	-0.167669	5.96364	11.4324	0.00308585	0.0323207
Slc2a4rg-ps	0.40715	4.04715	11.4293	0.00308914	0.0323207
Nos1ap	-0.224961	4.98976	11.4275	0.00309099	0.0323207
Cfap70	-1.29574	-0.450904	11.4264	0.00309211	0.0323207
Lyz2	-0.450661	3.22416	11.4263	0.0030922	0.0323207
Tle6	0.425085	0.946629	11.4239	0.00309474	0.0323231
Cntrob	0.173882	4.15405	11.4095	0.00310973	0.0323378
Trerf1	-0.545748	1.78565	11.4082	0.00311106	0.0323378
Arnt	0.221751	5.7135	11.4077	0.00311162	0.0323378
Fgf22	0.455793	0.0804218	11.4028	0.00311672	0.0323378
Tmem45a	-0.439483	0.235774	11.4023	0.00311729	0.0323378
Pcgf1	0.169285	3.10525	11.4008	0.00311879	0.0323378
Gmnn	-0.221152	1.87006	11.3989	0.00312079	0.0323378
Siglech	-0.245939	2.18791	11.3936	0.00312642	0.0323378
9330020H09Rik	0.268205	1.11841	11.3936	0.00312643	0.0323378
Plcxd2	-0.176071	8.0187	11.3917	0.0031284	0.0323378
Cox15	0.0969296	5.31283	11.3914	0.0031287	0.0323378
Gfra2	-0.206506	4.81914	11.3906	0.00312957	0.0323378
Tshz2	-0.573923	2.99047	11.3885	0.00313177	0.0323378
Clstn3	-0.119598	9.61797	11.387	0.00313332	0.0323378
Hspa2	0.16786	4.00759	11.3869	0.00313351	0.0323378
Gm10785	0.299761	0.711624	11.3833	0.00313731	0.0323378
Neurl1a	0.234421	7.50301	11.3832	0.00313736	0.0323378
Cachd1	-0.332431	4.2898	11.3829	0.00313764	0.0323378
Dus3l	0.229138	6.57901	11.3784	0.00314248	0.032341
Grin1os	0.381587	3.444	11.3783	0.00314257	0.032341
Stx17	-0.131986	4.82608	11.3695	0.00315183	0.0324034
Trmt2a	0.165739	5.63937	11.3682	0.00315325	0.0324034
6430548M08Rik	0.206365	9.02919	11.3643	0.00315741	0.0324058
Recql5	0.15072	4.65511	11.3599	0.00316209	0.0324058
Gpr25	0.254792	2.44724	11.3568	0.00316538	0.0324058
Zcchc7	0.247447	4.96059	11.3561	0.00316611	0.0324058
Eps8	-0.206244	7.13964	11.3557	0.00316658	0.0324058
Immp2l	-0.225862	2.50223	11.355	0.00316734	0.0324058
Hspd1	-0.0911269	6.46602	11.3523	0.00317025	0.0324119
Exd2	0.12593	6.17042	11.3437	0.00317939	0.0324816
Glipr2	-0.250458	3.79217	11.34	0.00318335	0.0324984
Pnpla8	-0.105263	7.14019	11.3298	0.00319439	0.0325875
Pdzrn3	-0.365363	2.00971	11.3225	0.00320224	0.0326134
Arhgef1	0.25759	5.85166	11.3212	0.00320362	0.0326134
Epas1	-0.129743	7.31538	11.3209	0.00320391	0.0326134
Slc29a1	0.199401	5.04219	11.3022	0.00322421	0.0327962
Cdt1	0.270135	2.32062	11.2922	0.00323515	0.0328836
Rragb	-0.095859	6.45211	11.277	0.00325178	0.0330287
Nt5dc2	0.185754	2.92371	11.2745	0.00325458	0.0330333
Sulf1	-0.245482	5.76114	11.2615	0.00326896	0.0331552
Dgcr8	0.213943	5.69944	11.2551	0.00327601	0.0331973
Car2	-0.233627	7.86089	11.2534	0.00327784	0.0331973
Mras	-0.137381	6.70032	11.2461	0.00328605	0.0332519
Szt2	0.23903	6.1185	11.2432	0.00328918	0.0332519
Col9a2	0.206623	3.99961	11.2422	0.00329034	0.0332519
Grk5	-0.22709	4.90698	11.2373	0.00329577	0.0332599
Sgk2	-0.423948	0.66426	11.2354	0.00329797	0.0332599
Wipf1	-0.219086	4.03689	11.2318	0.00330198	0.0332599
Manea	-0.157392	5.95312	11.2317	0.00330211	0.0332599
Derl3	0.683382	1.17966	11.2309	0.00330299	0.0332599
Rgs4	-0.344846	4.57537	11.2271	0.0033072	0.033266
Nynrin	-0.268201	3.96642	11.225	0.00330954	0.033266
Slc1a1	-0.175429	5.37336	11.222	0.00331291	0.033266
Inha	0.3034	4.37399	11.22	0.00331522	0.033266
Itpr3	0.351852	5.0097	11.2197	0.00331545	0.033266
Tenm4	-0.352306	4.87541	11.2136	0.00332239	0.0333118
Crlf1	0.394082	0.519733	11.2073	0.00332943	0.0333585
Rnf180	-0.239529	2.56543	11.205	0.00333202	0.0333606
Hdgfrp2	0.161725	6.045	11.1987	0.00333919	0.0334086
Rundc3a	0.1392	8.36881	11.1854	0.00335433	0.0335108
Exosc8	0.166401	4.09104	11.184	0.00335589	0.0335108
Abtb1	0.197391	5.73917	11.1824	0.00335776	0.0335108
Smoc1	-0.258345	4.02013	11.1804	0.00336001	0.0335108
Cck	0.423596	5.1878	11.1789	0.00336172	0.0335108
Zfp653	0.214878	4.51816	11.1771	0.00336374	0.0335108
Efhc2	-0.391751	0.325849	11.1733	0.0033681	0.0335304
1700066M21Rik	-0.0954208	4.52824	11.1687	0.00337332	0.0335585
Hnrnph1	0.15414	8.43485	11.1622	0.00338079	0.033609
Trmt1	0.168828	5.65836	11.1573	0.00338639	0.0336162
Hdhd2	-0.100092	6.7253	11.1557	0.00338832	0.0336162
Tmem40	0.34042	0.675626	11.1553	0.0033887	0.0336162
Tstd1	0.432985	0.379245	11.1522	0.00339227	0.0336278
Rd3l	0.533597	-0.249054	11.1394	0.00340711	0.0337341
Col4a4	-0.670905	0.139309	11.1388	0.0034078	0.0337341
Whamm	0.138989	4.66391	11.1325	0.00341512	0.0337827
Agbl4	-0.460925	0.490189	11.1215	0.00342795	0.0338857
Ctns	0.214292	4.71262	11.1174	0.00343264	0.0339082
Kctd16	-0.618849	0.0291691	11.0996	0.00345353	0.0340906
Ddx39	0.167334	4.2394	11.0957	0.00345816	0.0341122
Bcl7b	0.10609	6.04453	11.092	0.00346243	0.0341291
Sepp1	-0.165468	8.45426	11.0897	0.00346514	0.0341291
Mlip	-0.300111	0.654847	11.088	0.00346716	0.0341291
Tubgcp6	0.252993	6.68263	11.0859	0.00346964	0.0341295
Ccdc28b	0.181446	5.45885	11.0833	0.00347277	0.0341364
Appl2	0.26045	8.56134	11.0805	0.00347605	0.0341447
Rrbp1	-0.0924505	6.44426	11.0714	0.00348681	0.0342264
Gyg	-0.150457	4.64917	11.0541	0.00350751	0.0344055
Fgfr1	0.176955	7.5251	11.0473	0.00351561	0.0344608
Nhlrc4	0.389376	0.237582	11.0424	0.00352151	0.0344946
Stxbp5l	0.2513	8.08856	11.0336	0.00353214	0.0345745
Pcdhga12	0.310186	4.46844	11.0297	0.00353684	0.0345965
1700113A16Rik	0.211147	4.80955	11.0227	0.00354522	0.0346542
Adamtsl4	-0.334472	3.71433	11.02	0.00354848	0.0346619
Satb2	-0.522347	0.200849	11.0153	0.00355426	0.0346942
Pde1a	-0.398513	2.60676	11.0104	0.00356022	0.0347117
4930432K21Rik	0.305427	1.46886	11.0097	0.003561	0.0347117
Gpr155	-0.115225	5.50795	11.0066	0.00356483	0.034725
Sptbn4	0.18401	8.26145	11.0031	0.00356912	0.034742
Stk10	0.245564	4.98427	11.0007	0.00357201	0.034742
Zfp429	0.233084	1.06133	10.999	0.00357411	0.034742
Ikbkb	0.141056	5.96584	10.9958	0.00357798	0.034742
Cabp7	-0.226289	4.80209	10.995	0.00357896	0.034742
Srsf9	0.184218	5.21107	10.9895	0.0035857	0.0347682
Fam76b	0.165013	5.02064	10.9868	0.00358899	0.0347682
Tesc	0.275653	5.76665	10.9859	0.00359012	0.0347682
Sfxn5	-0.148919	8.43303	10.9843	0.0035921	0.0347682
Pitpnm3	0.144882	7.24342	10.9827	0.00359407	0.0347682
Edn3	0.189079	3.05414	10.9718	0.00360747	0.0348559
Rest	-0.323655	1.94733	10.9683	0.00361178	0.0348559
Ltbp3	0.195293	6.66391	10.9673	0.003613	0.0348559
Casc4	-0.123216	6.97237	10.9673	0.00361307	0.0348559
Cnp	-0.188252	8.91158	10.9623	0.00361918	0.0348909
Msx1	-0.687542	1.24001	10.9522	0.00363171	0.0349718
Plxna3	0.256266	5.61767	10.9487	0.00363611	0.0349718
Zfp64	-0.115203	3.76563	10.9484	0.00363646	0.0349718
Cmip	-0.174364	6.35366	10.9465	0.00363883	0.0349718
Zfp280d	0.142275	5.91178	10.9455	0.00364004	0.0349718
Ankrd34b	-0.22178	5.248	10.9382	0.00364924	0.0350362
Klhl26	0.104942	5.97574	10.9325	0.00365629	0.0350762
Dok3	0.405478	2.58629	10.9303	0.00365913	0.0350762
Slc1a4	-0.215549	5.48182	10.9268	0.0036635	0.0350762
Dhcr7	-0.126302	4.80482	10.926	0.00366446	0.0350762
Prdx1	-0.163839	6.30531	10.9249	0.00366591	0.0350762
Kcnq4	-0.326658	3.05788	10.9119	0.00368227	0.0352087
Pank1	-0.108197	5.09767	10.9067	0.00368876	0.0352468
Incenp	0.122316	3.96632	10.8981	0.00369967	0.0353269
Lrfn5	-0.257395	4.33793	10.8959	0.00370243	0.0353293
Cdc42ep1	-0.157473	6.33911	10.8935	0.0037055	0.0353345
Myo9b	0.217094	6.19765	10.8912	0.00370845	0.0353386
Cnot3	0.144325	5.31711	10.8879	0.00371269	0.035355
Gas2l3	0.196999	1.96254	10.8858	0.00371537	0.0353565
Prdm15	0.216753	4.67307	10.8821	0.00372012	0.0353777
Dapk1	-0.239805	4.27619	10.8779	0.00372547	0.0354046
Ctbs	-0.192678	2.82778	10.8623	0.00374547	0.0355706
Sbsn	0.244367	2.03416	10.8591	0.00374958	0.0355734
Atg16l2	0.318027	4.41834	10.8581	0.00375084	0.0355734
Nrip2	0.179997	4.69491	10.8535	0.00375676	0.0356054
Clip2	-0.121604	6.83339	10.8478	0.00376415	0.0356326
Tsnax	0.0868596	7.3189	10.8474	0.0037647	0.0356326
Arg1	-0.652814	0.640694	10.8384	0.00377638	0.0356743
Usp2	0.183507	6.51355	10.8371	0.00377805	0.0356743
Casp3	0.164251	4.13388	10.836	0.0037795	0.0356743
Miip	0.288599	3.94089	10.8341	0.00378197	0.0356743
Fuca2	-0.156966	5.72414	10.8301	0.0037872	0.0356743
Apbb3	0.137821	5.55253	10.8298	0.00378756	0.0356743
Dcun1d4	-0.115486	5.99765	10.8291	0.00378847	0.0356743
Rasgrf2	-1.27779	2.94428	10.8283	0.00378946	0.0356743
Xlr3a	-0.807474	-0.00208199	10.826	0.00379253	0.0356793
Svip	-0.124259	6.30194	10.8201	0.00380025	0.035728
Neil1	0.262195	3.12046	10.8113	0.00381174	0.0357786
Nktr	0.302662	7.26939	10.8079	0.0038162	0.0357786
Adamts10	0.320415	7.32021	10.805	0.00381994	0.0357786
Zkscan6	0.156324	3.79434	10.8034	0.00382208	0.0357786
Mettl16	-0.105704	4.99146	10.8028	0.00382286	0.0357786
Anxa4	-0.209854	2.90569	10.8025	0.00382324	0.0357786
Arfgap2	0.0978228	6.45785	10.8006	0.00382573	0.0357786
Ybx2	0.412996	1.7944	10.8004	0.00382605	0.0357786
Ddx5	0.164573	10.164	10.7972	0.0038302	0.0357936
Mamdc4	0.336876	2.87313	10.7949	0.00383336	0.0357993
Dnase2a	0.217712	2.56818	10.79	0.00383978	0.0358354
Prr7	-0.348494	1.27158	10.7844	0.00384725	0.0358812
Zc3h7a	0.184626	5.56	10.776	0.00385838	0.0359611
Sfmbt2	-0.333243	1.95247	10.7687	0.00386802	0.0360271
Rnf141	-0.222473	2.98606	10.7653	0.00387265	0.0360273
Nup88	0.114109	6.02257	10.7649	0.00387319	0.0360273
Slc7a11	-0.229387	5.3891	10.7525	0.00388974	0.0361573
Nudt7	-0.275204	2.29686	10.7467	0.00389755	0.0362059
Lgals8	0.107897	5.6084	10.7365	0.00391123	0.0363089
Usp3	0.216782	6.85892	10.7312	0.00391848	0.0363522
Fcna	-0.540187	-0.0375086	10.7247	0.00392722	0.0363956
Ctsw	0.430033	0.511397	10.7225	0.0039303	0.0363956
Tmem181b-ps	1.55869	6.30074	10.722	0.00393095	0.0363956
Cdh13	-0.344962	3.23512	10.7139	0.00394198	0.0364686
0610040J01Rik	-0.253848	3.91345	10.711	0.00394588	0.0364686
Trmt2b	-0.104891	5.0922	10.7104	0.00394663	0.0364686
Ndor1	0.207841	5.21749	10.706	0.00395267	0.0365004
Haus5	0.237903	3.0391	10.6961	0.0039662	0.0366012
Ftx	0.495831	5.42421	10.6927	0.0039709	0.0366039
Chst3	-0.303217	2.26959	10.6921	0.0039717	0.0366039
Plec	0.184012	7.36598	10.6843	0.00398242	0.0366511
Fosb	-0.816332	1.38053	10.6826	0.00398485	0.0366511
Cabp2	0.328509	1.99782	10.6815	0.00398637	0.0366511
Gal3st4	-0.283565	1.36276	10.6808	0.00398728	0.0366511
Pak7	-0.194437	5.73646	10.6769	0.00399271	0.036677
Timm8a1	-0.276946	1.21864	10.6745	0.00399601	0.0366832
Cyfip1	-0.119867	6.88442	10.6682	0.00400468	0.0367288
Prune2	0.176423	8.33257	10.6656	0.00400837	0.0367288
Pygm	0.179263	5.91971	10.6639	0.00401065	0.0367288
Adal	0.0946846	5.02888	10.6634	0.00401144	0.0367288
Cox7b2	-0.588233	0.67402	10.6546	0.00402364	0.0368164
Pnma2	-0.397253	2.94968	10.6464	0.00403506	0.0368968
Slc12a7	-0.388635	2.75649	10.6443	0.00403804	0.0369001
Rnpepl1	0.13515	5.38535	10.6386	0.00404595	0.0369482
Pnkp	0.136683	4.67878	10.6325	0.00405455	0.0370027
Sik1	-0.377528	3.51316	10.6157	0.00407825	0.0371387
Calu	-0.0962861	7.12596	10.6156	0.00407842	0.0371387
Gjc3	-0.14532	6.66094	10.6145	0.00407996	0.0371387
Gtf2a2	0.143219	4.95827	10.6127	0.00408248	0.0371387
A530058N18Rik	-0.282623	2.12266	10.6121	0.00408335	0.0371387
Klhl5	-0.144975	5.3864	10.6107	0.00408534	0.0371387
Zfp938	0.0958751	4.96152	10.6021	0.0040975	0.0372251
Mcm7	0.165506	4.14251	10.5952	0.00410741	0.037291
Cd276	0.18643	2.97719	10.5763	0.00413437	0.0375115
Tsku	-0.361105	1.10945	10.5729	0.00413927	0.0375168
Tecpr1	0.179267	7.71551	10.5688	0.00414515	0.0375168
Crebzf	0.152555	7.05673	10.5686	0.00414547	0.0375168
Kif21b	-0.225811	5.65772	10.5684	0.00414571	0.0375168
Tfcp2l1	-0.596674	0.951781	10.5666	0.00414832	0.0375168
Il13ra2	-0.539323	0.197934	10.5646	0.00415127	0.0375192
C2cd5	0.153234	6.09307	10.5627	0.00415396	0.0375194
Creld2	0.234931	4.5033	10.5517	0.00416989	0.037639
Rbbp5	0.0914641	6.11832	10.5385	0.00418906	0.0377451
Pts	-0.196917	4.43241	10.5377	0.00419025	0.0377451
Prkg2	-0.875499	0.569498	10.5362	0.00419241	0.0377451
Neurod6	-0.254467	3.21806	10.5362	0.00419241	0.0377451
Mapk1ip1	0.214535	4.85464	10.5263	0.00420688	0.0378511
Tmem145	0.214404	7.06751	10.5244	0.00420973	0.0378525
Slitrk3	-0.254001	4.29507	10.521	0.00421462	0.0378573
4933439C10Rik	0.249579	3.34231	10.5203	0.00421566	0.0378573
H19	-0.412713	1.1462	10.5106	0.00422998	0.0379615
Ccdc130	0.180591	3.21397	10.5071	0.00423507	0.037983
Brca1	-0.25273	1.08443	10.5031	0.00424101	0.0379915
Dok6	-0.623191	1.48733	10.5009	0.00424434	0.0379915
Ldlrap1	0.223546	4.34728	10.4993	0.00424668	0.0379915
6330403A02Rik	0.192463	4.58313	10.4992	0.00424686	0.0379915
Snhg17	0.195657	3.11793	10.4711	0.0042886	0.0383404
Akirin1	-0.103671	5.54725	10.4473	0.00432437	0.0386357
Irx1	-0.168106	3.31776	10.4395	0.00433613	0.038716
Aplnr	-0.599529	0.449815	10.4324	0.00434696	0.0387519
Cfp	0.419255	4.25074	10.4317	0.00434804	0.0387519
Eral1	0.108486	4.64841	10.4314	0.00434843	0.0387519
5830417I10Rik	0.141109	4.67001	10.4267	0.00435566	0.0387917
5830415F09Rik	0.187045	2.38722	10.4244	0.0043591	0.0387977
Cpsf7	0.154325	6.67201	10.4211	0.00436411	0.0388176
Igfbp5	0.157035	7.98286	10.4164	0.00437133	0.0388572
Fbxo31	0.0974164	6.41289	10.4118	0.00437835	0.0388949
Prickle2	-0.189014	5.44391	10.407	0.00438565	0.0389221
Tor1b	0.138588	5.60588	10.4062	0.00438696	0.0389221
Pxn	0.259502	6.98976	10.4009	0.00439512	0.0389699
Ppfia4	0.22014	8.37617	10.393	0.00440724	0.0390041
Slc1a2	-0.151615	9.89007	10.3923	0.00440834	0.0390041
C530008M17Rik	-0.28208	5.06953	10.3906	0.00441089	0.0390041
Pcdh11x	-0.345057	2.43628	10.3892	0.00441314	0.0390041
Glb1	-0.12832	4.17857	10.387	0.00441652	0.0390041
Micalcl	0.247346	1.77939	10.3857	0.00441857	0.0390041
Abhd6	-0.0813413	5.71273	10.3802	0.004427	0.0390041
Rabep1	-0.0936632	7.43715	10.3793	0.00442846	0.0390041
Adrbk2	0.166409	7.03036	10.3792	0.0044286	0.0390041
Rnaseh2a	0.134409	4.36883	10.3779	0.0044306	0.0390041
Fam227a	0.298676	2.71161	10.3776	0.00443104	0.0390041
Slc16a2	-0.247772	4.63233	10.3768	0.00443235	0.0390041
Gigyf1	0.210025	6.70454	10.3744	0.0044361	0.0390127
Timp2	-0.432791	6.19387	10.3687	0.00444487	0.0390653
Farsa	0.12551	5.36676	10.3643	0.00445175	0.0391012
Sdccag3	0.208488	6.51895	10.3589	0.00446017	0.0391128
Sf1	0.118117	7.4482	10.3584	0.00446095	0.0391128
Slc26a10	0.329613	1.0117	10.3581	0.00446143	0.0391128
H6pd	0.151552	4.47946	10.3537	0.0044684	0.0391252
Ccdc12	0.14988	4.04817	10.3536	0.00446843	0.0391252
Gtpbp6	0.204512	3.87031	10.3437	0.0044841	0.0392379
Ednrb	-0.139832	7.37375	10.3249	0.00451367	0.0394107
Nfe2l1	-0.124033	8.38859	10.3247	0.00451398	0.0394107
Tcf3	0.142659	5.38314	10.3234	0.004516	0.0394107
Brinp1	0.163646	7.2948	10.323	0.00451675	0.0394107
Pdzd2	-0.281493	4.20821	10.3223	0.00451788	0.0394107
P3h3	0.298964	5.35005	10.3184	0.00452392	0.0394178
Dpysl5	0.125791	5.05926	10.3182	0.00452432	0.0394178
Phactr2	-0.165026	6.3994	10.3083	0.00454009	0.0395068
Itgb5	0.130785	6.55303	10.308	0.00454051	0.0395068
Ndst3	0.255716	7.2252	10.3052	0.00454498	0.0395068
Slc46a3	0.152259	3.85079	10.3047	0.0045458	0.0395068
Aaas	0.130229	4.36813	10.2929	0.00456471	0.0396267
Chml	-0.180175	4.61452	10.2926	0.00456525	0.0396267
Lbh	-0.16537	5.58676	10.2839	0.00457919	0.0396997
Chst9	-0.490279	0.713516	10.2834	0.00457999	0.0396997
C1qtnf2	-0.376646	0.680565	10.282	0.00458215	0.0396997
Ift172	0.151812	6.15674	10.2791	0.00458695	0.0397168
Prr36	0.158749	4.17376	10.2719	0.00459851	0.0397923
Slc25a28	0.133433	4.91028	10.2697	0.00460206	0.0397985
9530082P21Rik	0.130473	7.11348	10.2674	0.0046058	0.0398063
Abcc12	0.316973	3.55436	10.2626	0.00461362	0.0398382
Hirip3	0.172634	4.98922	10.2612	0.0046159	0.0398382
Basp1	-0.79379	4.00586	10.2573	0.00462223	0.0398382
Bgn	-0.24852	4.41205	10.2566	0.00462325	0.0398382
Lsm7	0.429058	0.765471	10.2541	0.00462741	0.0398382
Smg9	0.123367	5.34388	10.2534	0.00462853	0.0398382
Cecr5	0.19456	4.88578	10.2529	0.00462938	0.0398382
Skap2	-0.188107	3.40795	10.2447	0.00464267	0.0399281
4831440E17Rik	0.291514	2.43135	10.234	0.00466031	0.0400277
Fos	-0.744681	5.52543	10.2311	0.00466499	0.0400277
Kif19a	0.195459	1.79259	10.2302	0.00466649	0.0400277
Sox4	-0.2449	2.80662	10.2299	0.004667	0.0400277
Nrm	0.19996	2.52517	10.229	0.00466852	0.0400277
Sh3gl1	0.162131	5.88272	10.2256	0.00467399	0.0400459
Hsf1	0.131182	5.48319	10.2242	0.00467635	0.0400459
Mpeg1	-0.302154	3.67252	10.2137	0.00469375	0.0401452
Rassf2	-0.155828	6.71375	10.2132	0.00469455	0.0401452
Akap5	-0.230394	2.95143	10.212	0.00469653	0.0401452
Deaf1	0.126056	5.67392	10.209	0.00470147	0.0401629
Oprl1	-0.456706	3.97437	10.2067	0.00470527	0.0401683
Gm996	0.211759	8.34959	10.2029	0.00471159	0.0401683
Chfr	0.194089	5.7064	10.2023	0.00471255	0.0401683
Cdk9	0.141014	5.74182	10.2012	0.00471443	0.0401683
Dpf2	0.115888	6.34129	10.2	0.00471642	0.0401683
BC028528	0.334995	0.387841	10.1977	0.00472025	0.0401765
Foxp2	-0.295863	4.12046	10.195	0.00472468	0.0401898
Pou3f4	-0.326551	0.84929	10.1897	0.00473353	0.0402407
Nnat	-0.430764	6.5098	10.1877	0.00473686	0.0402446
Pon3	-0.566836	1.03257	10.1663	0.00477283	0.0405258
Mapre1	-0.0806281	6.51895	10.1639	0.00477697	0.0405363
Rinl	0.283652	1.11324	10.1583	0.00478629	0.0405908
Foxc2	-0.386493	1.85982	10.1505	0.00479953	0.0406785
Tmem47	-0.151535	7.85292	10.1458	0.00480761	0.0407225
Panx1	-0.400343	1.74819	10.1437	0.00481117	0.040728
Angpt2	-0.267122	1.70959	10.1324	0.00483036	0.0408658
A430046D13Rik	0.144502	4.32991	10.1298	0.00483485	0.0408791
Ppil2	0.0945409	5.67156	10.1268	0.00483996	0.0408977
Myh9	0.177241	7.47281	10.1161	0.00485825	0.041026
Dhrs1	-0.133861	5.71983	10.1145	0.004861	0.041026
Cog1	0.13041	5.98142	10.1109	0.0048672	0.0410353
Mthfsd	0.107316	4.9756	10.1105	0.00486795	0.0410353
Rab40c	0.131718	5.56747	10.1047	0.00487793	0.0410906
Bmp1	0.326282	7.53395	10.1033	0.00488037	0.0410906
Slc25a42	0.129384	4.84987	10.0886	0.00490591	0.0412374
Fgd1	-0.124063	4.06302	10.0828	0.004916	0.0412374
Ptn	-0.157893	7.53693	10.0826	0.00491626	0.0412374
Slc35a5	-0.115525	5.82657	10.0826	0.00491634	0.0412374
Vps9d1	0.12519	5.54135	10.0797	0.00492124	0.0412374
E430018J23Rik	0.170308	2.56418	10.0791	0.0049223	0.0412374
Pdgfd	-0.16348	3.5841	10.0791	0.00492243	0.0412374
Plch1	-0.238243	5.46258	10.0776	0.00492493	0.0412374
Mut	-0.15727	5.88389	10.0774	0.00492536	0.0412374
Lpl	-0.737348	0.725884	10.0763	0.00492721	0.0412374
S100a16	-0.174827	6.10697	10.0656	0.00494598	0.0413281
Shcbp1l	0.379112	1.07235	10.0647	0.00494761	0.0413281
Qsox1	-0.189131	4.38848	10.0613	0.00495358	0.0413281
Atg13	0.0844493	6.86979	10.0609	0.00495424	0.0413281
Gprin3	-0.578822	1.93858	10.0574	0.00496041	0.0413281
Laptm4b	-0.124325	6.6854	10.0568	0.00496148	0.0413281
Acap3	0.140903	6.99906	10.0562	0.00496249	0.0413281
Rnpep	0.118135	5.4595	10.0555	0.00496374	0.0413281
Wdsub1	-0.162667	3.38032	10.0534	0.00496745	0.0413281
Tspan18	0.334066	4.06944	10.0534	0.0049675	0.0413281
Arsb	-0.0954393	6.49186	10.05	0.00497343	0.0413284
Zgpat	0.234923	6.25407	10.05	0.00497344	0.0413284
Nrxn3	0.141062	8.30763	10.0447	0.00498275	0.0413813
B3gat1	-0.17243	6.27622	10.0385	0.00499371	0.0414297
Cspp1	0.267832	4.64884	10.0373	0.00499594	0.0414297
Ppp1r3f	0.11087	5.07974	10.0364	0.00499743	0.0414297
Cdc7	0.269221	5.06704	10.0299	0.00500911	0.0415019
Mfap3l	-0.174788	6.38692	10.0174	0.00503125	0.0416413
Npr1	0.145347	4.40253	10.0171	0.00503187	0.0416413
C030023E24Rik	0.447292	3.87502	9.99991	0.0050627	0.0418718
Lbx1	-0.247373	2.17658	9.98929	0.00508185	0.0420054
Dbt	-0.142635	4.55953	9.9866	0.00508671	0.0420208
Thpo	0.387983	2.3789	9.98391	0.00509158	0.0420363
Snx33	-0.139955	4.00269	9.98103	0.00509681	0.0420547
Clk3	0.13851	6.04042	9.97852	0.00510137	0.0420595
Dennd6b	0.297842	6.80483	9.9774	0.00510339	0.0420595
Sart1	0.114698	6.16963	9.97327	0.0051109	0.0420752
Mllt10	0.14994	5.56439	9.97305	0.0051113	0.0420752
Gbas	0.102456	7.08732	9.96685	0.00512259	0.0421191
Npc1l1	0.45648	0.398903	9.96621	0.00512376	0.0421191
2700097O09Rik	0.209939	2.91319	9.96265	0.00513026	0.0421191
Dsg2	-1.22087	0.143774	9.96175	0.00513191	0.0421191
Six1	-0.58923	0.190205	9.9601	0.00513493	0.0421191
Gsn	-0.261929	6.29577	9.95863	0.00513762	0.0421191
Ppargc1a	-0.17013	6.21564	9.95861	0.00513765	0.0421191
Tesk2	0.101229	3.73729	9.94688	0.00515916	0.0422272
Atoh7	0.327012	2.55316	9.94621	0.0051604	0.0422272
Trex1	0.201711	3.82966	9.94617	0.00516047	0.0422272
Ppp6r2	0.14014	7.32466	9.94486	0.00516287	0.0422272
Mthfd2l	-0.258126	2.36455	9.94189	0.00516834	0.0422472
Morn1	0.196127	2.65545	9.93817	0.0051752	0.0422787
Hnrnpa1	0.268626	3.63011	9.92669	0.00519641	0.0424273
Txndc5	-0.118776	5.89673	9.92288	0.00520349	0.0424604
Tspan4	0.157593	5.97239	9.91739	0.00521369	0.0425119
Edc4	0.141601	6.55202	9.91622	0.00521586	0.0425119
Phlda1	-0.17407	3.59553	9.90863	0.00523	0.0425921
Irf9	0.238229	4.19891	9.90532	0.0052362	0.0425921
Esyt1	0.182704	4.92442	9.90524	0.00523633	0.0425921
Ndst2	0.140327	4.93512	9.90443	0.00523785	0.0425921
Gstt1	0.150232	4.12641	9.899	0.00524802	0.042637
Sirt7	0.197454	4.89493	9.89692	0.00525191	0.042637
Fam84b	-0.262781	3.28095	9.89661	0.00525249	0.042637
Samd4	-0.138493	6.32028	9.8888	0.00526716	0.0426863
Me2	-0.132554	4.69866	9.8887	0.00526736	0.0426863
Degs2	0.237957	2.56699	9.88851	0.0052677	0.0426863
Cep44	0.175851	3.50694	9.88014	0.00528348	0.042764
Kcnc4	-0.18597	5.85762	9.87865	0.0052863	0.042764
Elavl1	0.0916009	6.70508	9.87728	0.00528889	0.042764
Zfp770	-0.107526	5.38126	9.87696	0.00528948	0.042764
Calcrl	-0.177478	3.47744	9.86589	0.00531046	0.0429089
Msantd4	-0.0920978	6.62978	9.86383	0.00531438	0.042909
Commd4	0.14219	5.10156	9.86266	0.00531659	0.042909
Galnt1	-0.115041	6.13276	9.85779	0.00532586	0.0429544
Galnt9	0.202352	6.71293	9.85602	0.00532923	0.0429544
Acrbp	0.382636	3.04414	9.85257	0.00533581	0.0429544
Msantd2	0.261062	4.42829	9.85089	0.00533902	0.0429544
Ntn1	-0.203365	6.89284	9.84942	0.00534182	0.0429544
Rbm12b2	0.17104	4.17015	9.84872	0.00534317	0.0429544
Twf2	0.142905	4.91447	9.84846	0.00534366	0.0429544
Ccdc85a	-0.246126	5.42946	9.84633	0.00534774	0.0429626
Tppp3	0.169707	5.90619	9.84428	0.00535167	0.0429696
Odf2	0.253056	7.26759	9.8318	0.00537562	0.0431258
Wfs1	-0.111313	5.74898	9.83094	0.00537728	0.0431258
Fitm2	-0.140508	4.38803	9.82903	0.00538096	0.0431307
Slc30a10	-0.172101	3.64931	9.81719	0.00540381	0.0432891
Rdh11	-0.140257	5.546	9.81424	0.00540952	0.0433101
Il13ra1	-0.213793	3.10795	9.79506	0.00544683	0.043584
Zfp276	0.197023	5.17003	9.78977	0.00545717	0.0436418
Fam210a	-0.118936	6.19209	9.78321	0.00547004	0.0437113
Trpc7	-0.171157	3.09897	9.78216	0.0054721	0.0437113
Itpk1	0.134152	6.71942	9.7773	0.00548164	0.0437627
Pno1	-0.0891595	4.8966	9.77249	0.00549111	0.0438133
Prr22	0.384608	0.240077	9.76745	0.00550106	0.0438222
AI987944	0.110339	3.76054	9.76476	0.00550637	0.0438222
Cep164	0.191461	4.82979	9.76432	0.00550723	0.0438222
Srrm1	0.182598	6.86899	9.76293	0.00551	0.0438222
Paqr5	0.309823	2.44916	9.76079	0.00551423	0.0438222
Ogdhl	-0.132923	7.02563	9.76012	0.00551555	0.0438222
Cep152	0.199285	3.26252	9.7598	0.00551618	0.0438222
Zdhhc15	-0.256129	2.04509	9.75928	0.00551722	0.0438222
Ptchd4	-0.283218	4.26318	9.7571	0.00552153	0.0438297
Kcnk5	-0.492032	0.765067	9.75565	0.00552441	0.0438297
Fdft1	-0.14853	4.34702	9.75253	0.00553061	0.043854
Wipf2	0.0881722	6.46679	9.75046	0.00553472	0.0438619
Flt4	0.235543	2.31703	9.74105	0.00555347	0.0439832
Slco5a1	-0.227728	2.20512	9.73962	0.0055563	0.0439832
Ppp1r2	-0.0782368	6.33833	9.73731	0.00556092	0.043995
Crem	-0.162341	4.10491	9.73007	0.00557541	0.0440847
Dazap1	0.119731	5.39401	9.72247	0.00559067	0.0441805
Pcsk5	-0.371146	1.5776	9.71462	0.00560649	0.0442558
Ddx39b	0.116897	7.44619	9.7146	0.00560651	0.0442558
Rnase4	-0.267134	3.2483	9.70441	0.00562712	0.0443322
Kifc5b	0.298175	1.816	9.70306	0.00562984	0.0443322
Bmp4	-0.310407	1.75979	9.70008	0.00563589	0.0443322
Zfp788	0.0995993	5.77102	9.69945	0.00563717	0.0443322
Fbxw4	0.0982819	4.45373	9.69935	0.00563737	0.0443322
Inpp4b	-0.127621	5.78723	9.69909	0.00563791	0.0443322
Fundc2	-0.103782	6.50099	9.69888	0.00563832	0.0443322
Afap1l2	0.240779	6.82256	9.68809	0.00566028	0.04448
Smim20	-0.13141	4.22	9.68235	0.005672	0.0445394
Smo	-0.182146	4.84387	9.68113	0.00567448	0.0445394
Rps6kb2	0.277018	4.96881	9.67972	0.00567737	0.0445394
Itga6	-0.150072	5.08798	9.6672	0.00570303	0.0446901
Gga2	0.132759	4.52021	9.66705	0.00570334	0.0446901
Tinf2	0.127542	4.76887	9.66569	0.00570614	0.0446901
Itgam	-0.284682	3.07136	9.65088	0.0057367	0.0448914
2700062C07Rik	0.123057	3.16269	9.6491	0.00574037	0.0448914
Scg2	-0.217765	7.59749	9.64858	0.00574145	0.0448914
Ogfod2	0.127134	4.91816	9.64677	0.00574521	0.0448958
Eef2k	0.17945	6.13864	9.63918	0.00576095	0.0449508
Cd151	0.123043	5.06769	9.63606	0.00576745	0.0449508
Lpar6	-0.253941	2.35481	9.63604	0.00576748	0.0449508
B3gat2	0.149563	3.65041	9.63491	0.00576984	0.0449508
B3gnt8	0.351033	0.0139115	9.63399	0.00577175	0.0449508
Ubxn2a	-0.14757	6.16862	9.63262	0.00577461	0.0449508
Stx3	0.201203	5.75569	9.63225	0.00577538	0.0449508
Gtf3c2	0.138113	6.44773	9.63105	0.00577788	0.0449508
Gpr37	-0.253367	6.16185	9.62795	0.00578436	0.0449763
Lmnb2	0.166276	5.72871	9.62564	0.00578917	0.0449888
Tial1	0.194456	7.27884	9.61798	0.00580522	0.0450885
Wdr77	0.0882461	6.06115	9.61459	0.00581233	0.0451187
Mir7666	0.308743	0.590771	9.61189	0.005818	0.0451378
Mrc1	-0.315073	2.54908	9.60283	0.00583708	0.0452577
Usp35	0.176451	4.59998	9.60149	0.00583991	0.0452577
Gm2027	-0.271226	1.00419	9.59748	0.00584839	0.0452984
Zfp821	0.132587	4.85149	9.59226	0.00585942	0.0453588
Col15a1	-0.339118	2.30161	9.58539	0.00587401	0.0454224
Polg2	0.181877	2.75125	9.58534	0.00587411	0.0454224
Mcf2	-0.664983	2.16373	9.5708	0.00590508	0.0456367
Pigo	0.122705	5.36747	9.55405	0.00594099	0.045813
Nras	-0.0964889	5.63017	9.55343	0.00594233	0.045813
Rbm17	0.121968	5.43147	9.55312	0.005943	0.045813
Ldb2	-0.88655	1.6382	9.55303	0.00594319	0.045813
Idh3a	-0.0947593	7.84666	9.55153	0.00594642	0.045813
Snord96a	0.383528	0.936299	9.55103	0.00594749	0.045813
Gpr34	-0.261017	2.26419	9.54389	0.00596291	0.0459065
Prep	-0.108407	4.87125	9.54126	0.00596859	0.0459251
Dapp1	-0.419701	0.505277	9.53738	0.00597698	0.0459644
Hip1	0.121579	6.60539	9.53345	0.00598551	0.0460048
Acsl3	-0.136438	7.44761	9.51979	0.00601522	0.0461861
Mpp4	0.289947	2.92042	9.51918	0.00601655	0.0461861
Rpusd1	0.125091	5.37746	9.51807	0.00601897	0.0461861
Zc2hc1c	-0.30138	1.36498	9.51238	0.00603141	0.0462456
Cttnbp2	-0.160467	6.53173	9.51151	0.00603332	0.0462456
Pi4k2b	-0.218808	1.76388	9.50975	0.00603716	0.0462498
A430105I19Rik	0.180386	3.88222	9.49913	0.00606048	0.0463554
Rbm11	-0.24268	1.88881	9.49826	0.00606239	0.0463554
Pik3ap1	-0.390266	0.791531	9.49786	0.00606326	0.0463554
Arap2	-0.177366	7.15954	9.49745	0.00606417	0.0463554
Ncan	-0.234301	4.62473	9.48719	0.0060868	0.0464857
Gna12	-0.150402	6.07191	9.48672	0.00608785	0.0464857
P2rx4	0.1109	4.77322	9.48024	0.0061022	0.0465419
Zfp335	0.143837	6.46217	9.47909	0.00610475	0.0465419
Gm2115	-0.157267	4.53229	9.4789	0.00610516	0.0465419
Nrsn1	-0.451426	6.0626	9.47738	0.00610854	0.0465423
Mfge8	0.150445	6.1113	9.47428	0.00611543	0.0465696
Dnajc4	0.157818	4.36282	9.47113	0.00612243	0.0465975
Lcp1	-0.238934	3.44409	9.46959	0.00612585	0.0465983
Bnc2	-0.53341	0.420258	9.45367	0.00616141	0.0468434
Ap3m2	0.083969	7.11884	9.45122	0.00616689	0.0468597
Pygb	-0.108132	7.68599	9.44962	0.00617048	0.0468616
Ovgp1	0.423475	3.18949	9.44703	0.00617631	0.0468804
Aldh7a1	-0.128774	6.3613	9.44264	0.00618617	0.0469299
Ostf1	-0.134986	3.89995	9.4352	0.00620296	0.0470318
Rbm10	0.129002	5.47384	9.42991	0.00621491	0.0470888
Thbs1	-0.448787	3.33006	9.4289	0.00621719	0.0470888
Otof	0.398515	1.42449	9.42477	0.00622655	0.0471343
Gmeb2	0.125762	5.28698	9.42244	0.00623182	0.0471487
Dsc2	-0.408313	1.09196	9.41519	0.0062483	0.0472479
Lmo4	-0.130556	4.92789	9.41159	0.00625652	0.0472846
Macrod2	-0.161521	4.47488	9.38437	0.00631889	0.0477005
Setd1a	0.148885	6.44654	9.38367	0.0063205	0.0477005
Spag1	0.235993	5.00501	9.38313	0.00632175	0.0477005
Car7	-0.196235	6.04642	9.38071	0.00632735	0.047717
Prrt2	0.219388	8.81847	9.37685	0.00633624	0.0477183
Vipr1	0.361516	2.9174	9.37533	0.00633977	0.0477183
Fgfbp3	0.146922	3.16458	9.37504	0.00634043	0.0477183
Ddo	-0.154434	5.2095	9.37452	0.00634165	0.0477183
Sst	-1.85164	2.3539	9.37327	0.00634453	0.0477183
Pex16	0.104756	4.86132	9.36649	0.00636025	0.047811
Unc5a	0.131984	5.44014	9.36075	0.0063736	0.0478857
Adam11	0.177547	8.50307	9.35085	0.00639668	0.0480333
Creld1	0.165706	6.07752	9.33557	0.00643249	0.0482613
Zfp426	0.0905602	5.27547	9.33496	0.00643393	0.0482613
Zcchc8	0.150106	5.59743	9.32886	0.00644828	0.0483432
Suv420h2	0.206392	4.5021	9.31328	0.00648512	0.0485934
Mdc1	0.144342	5.34878	9.30979	0.00649342	0.0486296
Gtpbp10	-0.16872	3.07609	9.30368	0.00650796	0.0487124
Hectd3	0.0966852	6.44254	9.29983	0.00651712	0.0487292
Sdccag8	0.151709	4.52578	9.29982	0.00651715	0.0487292
Notch4	0.286212	3.33146	9.29437	0.00653018	0.0487725
Slc41a1	-0.0865723	6.94503	9.29358	0.00653207	0.0487725
Golm1	0.159109	6.17975	9.29303	0.00653337	0.0487725
Shmt1	0.158802	2.51214	9.2915	0.00653703	0.0487739
Clcn2	0.1446	6.00443	9.28815	0.00654506	0.0487891
Ptprs	0.130064	8.29015	9.28775	0.00654602	0.0487891
Hmgb2	0.234315	0.909034	9.28629	0.00654953	0.0487893
Grem2	-0.930747	1.62031	9.27496	0.00657675	0.0489534
Tmem120b	0.148776	3.85631	9.27422	0.00657854	0.0489534
Hexb	-0.178405	5.77336	9.2659	0.00659864	0.049077
Bcl6	0.227466	6.38476	9.26355	0.00660432	0.0490801
Tmem209	-0.130867	5.30249	9.26283	0.00660606	0.0490801
Ptgds	-0.31166	10.3306	9.26137	0.0066096	0.0490804
Ubap1l	0.482927	2.60227	9.25536	0.00662419	0.0491627
Abhd5	-0.11804	4.60404	9.25339	0.00662897	0.0491722
Zfp503	-0.24463	2.27434	9.24784	0.00664249	0.0492372
Aass	0.268357	3.21035	9.24691	0.00664476	0.0492372
Krtcap3	0.300959	1.69736	9.24392	0.00665205	0.0492604
Atg2a	0.134381	6.36728	9.24275	0.00665491	0.0492604
Ptchd2	-0.185772	5.1566	9.23635	0.00667056	0.0493263
Ankrd32	0.127216	4.7212	9.23623	0.00667084	0.0493263
Mlh1	0.130002	3.96343	9.23371	0.00667702	0.0493459
Fam214a	0.15689	6.18952	9.23111	0.00668339	0.049367
Idh1	-0.151381	5.00959	9.22078	0.0067088	0.049505
Fam180a	-0.316128	2.26968	9.22064	0.00670913	0.049505
Fam171a1	-0.0986858	5.55166	9.21784	0.00671604	0.0495299
Fxyd5	-0.365058	2.78513	9.21484	0.00672344	0.0495478
Zc3h11a	0.181317	7.38088	9.21328	0.00672731	0.0495478
Kit	-0.187266	8.29067	9.21256	0.00672907	0.0495478
Lypd1	-0.204169	2.51339	9.20397	0.00675034	0.0496784
Bbs9	0.151923	3.88713	9.19926	0.00676206	0.0497245
Mmp2	-0.359916	1.25184	9.1986	0.00676369	0.0497245
Fcgrt	0.137745	4.82249	9.19445	0.00677401	0.0497651
Noc2l	0.1241	6.05367	9.19255	0.00677875	0.0497651
Hpdl	0.299333	0.887621	9.1921	0.00677986	0.0497651
Pgbd5	0.118162	7.44176	9.18682	0.00679305	0.0498358
Galk2	-0.135614	4.05638	9.17938	0.00681167	0.0499182
Map3k14	0.110816	3.97975	9.17881	0.00681309	0.0499182
Cacng4	-0.192159	3.78005	9.17669	0.00681841	0.0499182
Nsmaf	0.175842	6.32883	9.17665	0.00681851	0.0499182
Prmt3	-0.112754	4.78188	9.1707	0.00683346	0.0500014
Nek6	-0.158968	4.31563	9.16929	0.00683701	0.0500014
Ltk	0.198004	3.4061	9.16035	0.00685956	0.0501402
Fam174a	-0.125491	5.81866	9.15844	0.00686438	0.0501493
Snx10	-0.0861584	6.18678	9.15619	0.00687006	0.0501647
Hspa4	-0.0939013	8.33051	9.1468	0.00689388	0.0503124
Cdc42ep4	-0.15714	7.64201	9.13971	0.00691191	0.0504091
Doc2g	0.275796	2.38223	9.13876	0.00691432	0.0504091
Zfp764	0.181853	2.57994	9.13234	0.00693071	0.0504524
Nova1	0.0794264	6.92888	9.13139	0.00693315	0.0504524
Tbl1xr1	0.0906872	6.43656	9.12933	0.00693842	0.0504524
Safb	0.137677	7.13707	9.12876	0.00693986	0.0504524
Mmd2	-0.119832	6.59062	9.12732	0.00694356	0.0504524
Clic5	0.251827	3.48153	9.1271	0.00694411	0.0504524
Mllt4	0.163606	7.17366	9.12639	0.00694593	0.0504524
Polr3h	0.0841151	5.34833	9.12518	0.00694903	0.0504524
Ercc4	0.10059	5.46597	9.11975	0.00696297	0.0504801
Lhx9	-2.02537	1.46243	9.1188	0.00696539	0.0504801
Rbpms2	-0.255105	2.2167	9.11875	0.00696552	0.0504801
Frmd5	-0.0910252	5.76529	9.11808	0.00696725	0.0504801
Cbfb	-0.107655	4.68739	9.11141	0.00698442	0.0505534
Pex10	0.112922	4.24975	9.11053	0.0069867	0.0505534
Zmym5	0.11486	5.76339	9.10917	0.00699019	0.0505534
Pde9a	0.148274	6.04072	9.10856	0.00699177	0.0505534
B930059L03Rik	0.284727	0.676147	9.10443	0.00700244	0.0506044
2410089E03Rik	0.221521	6.11875	9.09971	0.00701466	0.0506415
Syt17	-0.502986	1.5064	9.09842	0.00701799	0.0506415
Galns	0.180593	2.77927	9.09826	0.00701839	0.0506415
Fam175a	0.177109	2.68006	9.09661	0.00702267	0.0506463
4933427D14Rik	0.147202	4.60966	9.0902	0.00703931	0.0506849
Prr5	0.187648	3.24837	9.08977	0.00704043	0.0506849
Pdgfa	-0.158728	3.90439	9.08968	0.00704069	0.0506849
Rccd1	0.201232	3.24443	9.08898	0.00704249	0.0506849
Mir3064	0.381153	3.71319	9.08475	0.0070535	0.0507381
Tubgcp2	0.101831	5.38136	9.08057	0.00706441	0.0507906
Aars2	0.132422	5.63982	9.07758	0.00707222	0.0508057
Ccdc57	0.205389	2.17729	9.077	0.00707375	0.0508057
Neurl4	0.101833	7.36892	9.07273	0.0070849	0.0508587
Magef1	0.179455	3.02416	9.07135	0.00708852	0.0508587
AK010878	0.163193	3.44225	9.07002	0.00709201	0.0508587
Prmt2	-0.139847	5.3674	9.06463	0.00710616	0.0508938
Gm4532	0.285768	0.508754	9.06394	0.00710797	0.0508938
1700029I15Rik	0.30888	0.468995	9.06197	0.00711315	0.0508938
Zfp869	0.122749	5.63443	9.06112	0.00711537	0.0508938
Edem2	0.121835	4.67328	9.0604	0.00711729	0.0508938
Mcu	0.141901	5.4532	9.05907	0.00712079	0.0508938
Cyb5r2	-0.635768	0.183135	9.05649	0.00712758	0.0508938
Sgsm3	0.0911102	5.80616	9.05477	0.00713212	0.0508938
Npdc1	0.120734	7.74078	9.05334	0.00713588	0.0508938
Ttf1	0.117156	4.1881	9.05317	0.00713634	0.0508938
Pcbp3	0.119545	6.05418	9.05179	0.00713998	0.0508938
Rere	0.149733	7.9016	9.05162	0.00714044	0.0508938
Cnn3	-0.0908581	6.69996	9.04882	0.00714784	0.0509205
Stard4	0.241626	5.19568	9.04745	0.00715145	0.0509205
Notch2	-0.217037	4.86828	9.03981	0.0071717	0.0510388
Bmp2	-0.368418	0.673665	9.03638	0.00718081	0.0510622
Aebp1	-0.265525	5.09133	9.03583	0.00718228	0.0510622
Slc17a6	-2.02114	4.71898	9.0316	0.00719354	0.0511164
Nup93	-0.141509	4.99713	9.02669	0.00720663	0.0511616
Usp48	0.197288	6.97697	9.02537	0.00721014	0.0511616
1700030K09Rik	0.133484	3.36539	9.02456	0.00721232	0.0511616
Gm38426	0.319088	1.20439	9.02375	0.00721448	0.0511616
Zfp472	0.167895	3.30686	9.02109	0.00722159	0.0511861
Gfm1	-0.0902691	5.79887	9.01327	0.00724254	0.0512823
Arhgdig	-0.875044	1.92811	9.0121	0.00724569	0.0512823
Gjc2	-0.292887	4.46928	9.01068	0.00724951	0.0512823
Rrp1	0.0889856	8.30362	9.01057	0.00724978	0.0512823
Rimklb	-0.189459	4.90519	9.00686	0.00725976	0.0513242
Matn4	-0.262849	2.00176	9.00441	0.00726638	0.0513242
Zfp456	-0.273601	0.28129	9.00429	0.00726669	0.0513242
Xrcc1	0.127944	5.05042	9.00273	0.00727089	0.051328
Rpain	0.161958	3.5807	8.99616	0.00728863	0.0514267
Parp11	-0.0848657	4.35389	8.99484	0.0072922	0.0514267
Maged2	-0.161705	5.5731	8.98312	0.00732397	0.0516154
Dlgap2	-0.616911	0.551822	8.98226	0.00732632	0.0516154
Mapkbp1	0.139781	6.33313	8.97379	0.00734938	0.0517519
Fbln5	-0.334797	3.42283	8.95977	0.00738773	0.0519247
Dcxr	0.223839	2.92176	8.95973	0.00738783	0.0519247
Abca2	0.158052	9.27409	8.9597	0.00738792	0.0519247
Lrrc16b	0.260204	6.1941	8.95836	0.0073916	0.0519247
C130074G19Rik	-0.221458	3.8893	8.95806	0.00739243	0.0519247
Ninj2	-0.338092	0.876937	8.95598	0.00739814	0.0519388
Fam129c	0.294249	1.84935	8.95433	0.00740267	0.0519446
[truncated: 12,028 more rows]
