# Supplementary material for: Pogz deficiency leads to transcription dysregulation and impaired cerebellar activity underlying autism-like behavior in mice
Source: Nat Commun. 2020 Nov 17;11:5836. doi: 10.1038/s41467-020-19577-0 (PMC7673123; doi:10.1038/s41467-020-19577-0)
Supplement: Supplementary file 5 — Supplementary Table S4 [file 41467_2020_19577_MOESM5_ESM.xlsx]

## Sheet: README
Supplementary Table 4 gene set enrichment analysis*
Sheet name	Description
fgsea_c5_cerebellum_main_pathwa	Enrichment of GO terms for genes differentially expressed in the cerebellum
fgsea_c5_hippocampus_main_pathw	Enrichment of GO terms for genes differentially expressed in the hippocampus
fgsea_MGI_cerebellum_main_pathw	Enrichment of mammalian phenotypes for genes differentially expressed in the cerebellum
fgsea_ASD_hippocampus	Enrichment of ASD genes for genes differentially expressed in the hippocampus
fgsea_glp_g9a_hippocampus	Overlap between genes differentially expressed GLP/G9a and Pogz models
* The significance of the enrichment was calculated using fgseaMultilevel function in the ‘fgsea Package’ in R.

## Sheet: fgsea_c5_cerebellum_main_pathwa
pathway	pval	padj	log2err	ES	NES	size	leadingEdge
GO_DNA_DEPENDENT_DNA_REPLICATION	1.82623e-07	7.06325e-06	0.690132	0.55793	2.10916	95	Prim1|Rtel1|Pold1|Rad51|Pola2|Cdk2ap2|Mcm5|Pnkp|Mcm7|Rnaseh2a|Cdk9|Cdc7|Polg2|Rpain|Pold2|Dna2|Fen1|Polq|Parp2|Rfc2|Mgme1|Upf1|Zpr1|Polg|Lrwd1|Mcmbp|Pola1|Orc4|Slc25a33|Setmar|Tonsl|Cdc45|Pold3|Brca2|Rfc4|Thoc1|Lig1|Polb
GO_INTERSTRAND_CROSS_LINK_REPAIR	1.5675e-05	0.000279974	0.57561	0.644285	2.08561	40	Faap20|Mus81|Fancg|Fance|Ercc4|Rad51d|Rnf8|Slx1b|Fanci|Ube2t|Fancc|Xpa|Atrip
GO_DEOXYRIBONUCLEASE_ACTIVITY	3.7334e-06	8.53537e-05	0.627257	0.591678	2.07622	60	Pold1|Rad51|Dffb|Mus81|Dnase1l2|Exd2|Neil1|Dnase2a|Trex1|Ercc4|Gm38426|Rad51d|Dna2|Slx1b|Ercc5|Fen1|Rad9a|Rad1|Mgme1|Xrcc2|Mbd4|Nthl1|Dnase1|Setmar|Dnase1l1|Dclre1a|Polb|Nme3|Smug1|Endog|Rad51c
GO_RNA_SPLICING_VIA_TRANSESTERIFICATION_REACTIONS	2.79033e-12	6.24062e-10	0.898671	0.468042	2.04376	288	Hnrnpm|Sfswap|Srrt|Eftud2|Lsm5|U2af1l4|Ddx41|Sugp1|Cpsf1|Hspa2|Hnrnph1|Ddx39|Srsf9|Ddx5|Cpsf7|Sf1|Lsm7|Sart1|Hnrnpa1|Elavl1|Srrm1|Ddx39b|Wdr77|Rbm17|Rbm10|Zcchc8|Nova1|Pcbp3|Celf5|Xab2|Dhx16|Srsf2|Polr2c|Sf3a2|Gemin2|Rbm41|Bud13|Prpf40b|Cstf3|Raver1|Sf3b1|Ddx23|Gtf2f1|Sart3|Rbm22|Snrnp70|Hnrnpl|Srsf11|Prpf6|Srsf1|Srsf7|Srsf5|Sfpq|Celf3|Ccar1|Casc3|Prpf39|Smn1|Prpf4|Srsf3|Prpf3|Rbm5|Snrpa|Dcps|Wdr…
GO_TELOMERE_ORGANIZATION	3.49927e-06	8.2193e-05	0.627257	0.536937	1.9833	84	Prim1|Rtel1|Ctc1|Pold1|Terf1|Rad51|Pola2|Hspa2|Tinf2|Ercc4|Smg1|Rad51d|Pold2|Dna2|Slx1b|Dot1l|Fen1|Rfc2|Pot1b|Terf2|Upf1|Pola1|Hspa1l|Fbxo4|Acd|Prkdc|Atm|H3f3b|Wrap53|Pold3|Brca2|Rfc4|Lig1|Dclre1a|Hspa1a|Rad51c|Hspa1b|Ercc1|Pinx1|Pot1a|Slx4|Rpa3|H3f3a
GO_NUCLEASE_ACTIVITY	2.68292e-08	1.31077e-06	0.733762	0.479207	1.97589	170	Pold1|Dis3l|Pan2|Rad51|Dxo|Dffb|Mus81|Dnase1l2|Pan3|Endou|Rexo4|Exd2|Dgcr8|Exosc8|Neil1|Dnase2a|Pnkp|Rnaseh2a|Trex1|Ercc4|Gm38426|Rad51d|Tdp2|Dna2|Cnot8|Rad9b|Cnot6l|Cnot2|Slx1b|Ercc5|Toe1|Fen1|Rad9a|Rexo1|Rad1|Mgme1|Polg|Xrcc2|Ago4|Mbd4|Nob1|Nthl1|Pola1|Dnase1|Dcps|Rpp21|Pms2|Exosc2|Dbr1|Setmar|Tdp1|Pop1|Exosc10|Snd1|Dnase1l1|Dclre1a|Polb|Nme3|Tsen54|Ppp1r8|Tsen2|Pnpt1|Smug1|Endog
GO_DNA_REPAIR	3.92129e-14	2.10984e-11	0.965328	0.430775	1.96769	453	Msh5|Faap20|Rtel1|Recql4|Polm|Pold1|Actl6b|Pagr1a|Kif22|Rad51|Cdc14b|Mus81|Fancg|Ddb2|Pias4|Ercc2|Palb2|Fance|Hspa2|Recql5|Exd2|Neil1|Usp3|Pnkp|Rnaseh2a|Cdk9|Cdc7|Trex1|Cep164|Polg2|Mdc1|Hmgb2|Mlh1|Ercc4|Xrcc1|Rpain|Xab2|Smg1|Rchy1|Rad51d|Usp28|Tdp2|Polr2c|Uimc1|Rad52|Pold2|Rnf8|Dna2|Baz1b|Rec8|Rad9b|Mutyh|Slx1b|Ercc5|Fanci|Nfrkb|Eya2|Ube2t|Fen1|Polq|Actr5|Usp7|Fancc|Parp2|Rad9a|Kat5|Rfc2|Rad1|Mm…
GO_DNA_RECOMBINATION	8.38673e-08	3.5654e-06	0.704976	0.463396	1.91055	181	Prim1|Msh5|Rtel1|Recql4|Polm|Pold1|Actl6b|Pagr1a|Rad51|Mus81|Pola2|Palb2|Recql5|Exd2|Tcf3|Cdc7|Trex1|Hmgb2|Mlh1|Ercc4|Xrcc1|Rpain|Rad51d|Rad52|Pold2|Rnf8|Dna2|Rec8|Slx1b|Nfrkb|Fen1|Polq|Actr5|Kat5|Rfc2|Zfyve26|Ap5z1|Paxip1|Xrcc2|Sfpq|Mcrs1|Supv3l1|Tfpt|Klhdc3|Pola1|Ino80|Gm960|Helq|Ccdc155|Prkdc|Kin|Gm3086|1700020D05Rik|Ino80d|Actr8|Ighmbp2|Tonsl|Atm|Rad54l|Cdc45|Rad51ap1|Actl6a|Pold3|Brca2|Nsmce…
GO_NUCLEIC_ACID_PHOSPHODIESTER_BOND_HYDROLYSIS	6.40759e-08	2.79328e-06	0.704976	0.442591	1.89163	220	Pold1|Dis3l|Pan2|Dxo|Dffb|Mus81|Ddb2|Dnase1l2|Pan3|Endou|Rexo4|Cpsf1|Ercc2|Exd2|Dgcr8|Exosc8|Casp3|Dnase2a|Pnkp|Rnaseh2a|Trex1|Hmgb2|Ercc4|Gm38426|Tdp2|Pold2|Dna2|Cnot8|Rad9b|Cnot6l|Cnot2|Slx1b|Ercc5|Cstf3|Toe1|Fen1|Rad9a|Rexo1|Rfc2|Rad1|Mgme1|Polg|Ago4|Xpa|Nob1|Klhdc3|Nthl1|Pola1|Dnase1|Dcps|Gtf2h3|Gm960|Rpp21|Pms2|Polk|Exosc2|Dbr1|Setmar|Tdp1|Pop1|Rbx1|Exosc10|Pold3|Rfc4|Snd1|Dnase1l1|Dcp1b|Dcl…
GO_LYSINE_N_METHYLTRANSFERASE_ACTIVITY	0.000561605	0.00504171	0.477271	0.564465	1.8907	45	Ezh1|Setd4|Cxxc1|Rbbp5|Setd1a|Kmt2d|Setdb1|Wdr5|Dot1l|Suv39h1|Ehmt1|Kmt2a|Setd6|Kmt2b|Setd5|Ezh2|Setmar|Prdm9|Nsd1|Prdm2|Ankra2|Wdr82
GO_MRNA_PROCESSING	4.97418e-11	6.09219e-09	0.851339	0.404847	1.83958	424	Hnrnpm|Sfswap|Srrt|Eftud2|Lsm5|Pan2|Ccar2|U2af1l4|Ddx41|Pan3|Scnm1|Zc3h3|Sugp1|Cpsf1|Ercc2|Hspa2|Hnrnph1|Ddx39|Srsf9|Ddx5|Cpsf7|Sf1|Lsm7|Sart1|Hnrnpa1|Elavl1|Srrm1|Ddx39b|Wdr77|Rbm17|Rbm10|Zcchc8|Zc3h11a|Nova1|Pcbp3|Poldip3|Celf5|Xab2|Dhx16|Srsf2|Supt5|Paf1|Polr2c|Sf3a2|Gemin2|Cnot6l|Rbm41|Akap8l|Bud13|Prpf40b|Cstf3|Rbm28|Raver1|Sf3b1|Clasrp|Ddx23|Gtf2f1|Sart3|Rbm22|Cpsf4|Zpr1|Rbm4b|Rbm38|Snrnp70…
GO_REGULATION_OF_MRNA_METABOLIC_PROCESS	6.47478e-06	0.000134843	0.610527	0.456324	1.83708	140	Sfswap|Gtpbp2|Hspa2|Srsf9|Ddx5|Cdk9|Dazap1|Tial1|Rbm10|Nova1|Safb|Tia1|Celf5|Safb2|Srsf2|Supt5|Paf1|Cnot8|Secisbp2|Cpsf4|Upf1|Rbm4b|Gtpbp1|Snrnp70|Ago4|Hnrnpl|Srsf7|Srsf5|Celf3|Rbm42|Btg2|Acin1|Srsf3|Rbm5|Tnrc6a|Rbfox1|Hspa1l|Srsf6|Ccnb2|Rbm25|Sf3b4|Srrm4|Rnf20|Tra2b|Rnps1|Hnrnpa3|Tra2a|Papola|U2af2|Tnrc6c|Srsf10|Rnf40|Rbfox3|Hnrnpa2b1|Pabpn1|Rc3h2|Snw1|Cpeb2|Pnpt1|Hspa1a|Ddx17|Hspa1b|Sf3a1|Rbfox…
GO_RIBONUCLEOPROTEIN_COMPLEX_LOCALIZATION	3.9146e-05	0.000587077	0.557332	0.448764	1.77117	127	Nup85|U2af1l4|Zc3h3|Cpsf1|Ddx39|Srsf9|Nup88|Aaas|Srrm1|Ddx39b|Zc3h11a|Poldip3|Dhx16|Srsf2|Smg1|Bud13|Nxf1|Gle1|Nup188|Upf1|Rps28|Srsf11|Srsf1|Srsf7|Srsf5|Casc3|Srsf3|Seh1l|Smg5|Srsf6|Nup133|Nup155|Thoc5|U2af1|Upf3b|Nup210|Ddx19a|Rnps1|Hnrnpa3|Nup214|Dhx38|U2af2|Srsf10|Thoc1|Hnrnpa2b1|Pabpn1|Nup35|Alyref2|Tsc1|Xpo1|Nxt1
GO_NUCLEAR_TRANSCRIBED_MRNA_CATABOLIC_PROCESS_DEADENYLATION_DEPENDENT_DECAY	0.00111287	0.0085442	0.45506	0.501892	1.75209	58	Lsm5|Pan2|Pan3|Exosc8|Cnot3|Lsm7|Edc4|Mlh1|Cnot10|Cnot8|Cnot6l|Cnot2|Dcps|Ddx20|Exosc2|Cnot4|Eif4b|Dcp1b|Rc3h2|Dcp1a
GO_MEIOTIC_CELL_CYCLE_PROCESS	7.20207e-05	0.000984096	0.538434	0.437407	1.72796	126	Myh14|Msh5|Syce2|Terf1|Slc2a8|Rad51|Ncapd3|Rfng|Hspa2|Tubgcp6|Hsf1|Myh9|Mlh1|Ercc4|Tubgcp2|Myh7b|Bag6|Ncapd2|Zw10|Rad51d|Rec8|Rad1|Tubg1|Cdc25b|Xrcc2|Tubgcp3|Kif18a|Klhdc3|Gm960|Hspa1l|Ccdc155|Fbxo5|Pim3|P3h4|Atm|Lfng|Rad54l|Marf1|Golga2|Brca2|Smc4|Stag1|Ubr2|Prdm9|Tubg2|Smc1a|Spdya|Ube2b|Hspa1a|Sycp2|Myh6|Top3a|Rad51c|Hspa1b
GO_RNA_PROCESSING	3.0124e-12	6.45657e-10	0.898671	0.352866	1.68373	813	Atxn1|Trmu|Hnrnpm|Sfswap|Srrt|Eftud2|Senp3|Dis3l|Trit1|Lsm5|Pan2|Rbm6|Ccar2|U2af1l4|Dus1l|Ddx41|Pan3|Tarbp2|Scnm1|Zc3h3|Sugp1|Cpsf1|Ddx50|Ercc2|Hspa2|Dus3l|Trmt2a|Dgcr8|Exosc8|Hnrnph1|Trmt1|Ddx39|Srsf9|Ddx5|Cpsf7|Sf1|Lsm7|Sart1|Hnrnpa1|Elavl1|Srrm1|Ddx39b|Wdr77|Rbm17|Rpusd1|Rbm10|Zcchc8|Zc3h11a|Nova1|Aars2|Pcbp3|Rrp1|Poldip3|Celf5|Xab2|Dhx16|Srsf2|Dusp11|Supt5|Paf1|Polr2c|Sf3a2|Mettl15|Gemin2|Cno…
GO_NUCLEOPLASM_PART	6.98429e-11	7.98382e-09	0.839089	0.353729	1.67141	718	Hif3a|Hdac10|Faap20|Atxn1|Gtf2a1|Med24|Hnrnpm|Acta1|Ring1|Ezh1|Eftud2|Senp3|Polr3gl|Actl6b|Pagr1a|Ccnl2|Rad51|U2af1l4|Fancg|Ciart|Zbtb16|Mapk7|Med20|Scnm1|Zc3h3|Cpsf1|Pias4|Med15|Ercc2|Ing4|Cxxc1|Fance|Recql5|Ddx39|Appl2|Sptbn4|Fam76b|Gtf2a2|Rbbp5|Cpsf7|Chfr|Cdk9|Clk3|Sart1|Srrm1|Ddx39b|Zfp335|Setd1a|Tbl1xr1|Polr3h|Ercc4|Rere|Rpain|Brms1|Csnk2a2|Kmt2d|Taf8|Poldip3|Angel2|Sqstm1|Srsf2|Med4|Dusp11|…
GO_CHROMOSOME_ORGANIZATION	2.42467e-11	3.56358e-09	0.863415	0.343928	1.65093	859	Cdc20|Prim1|Pogz|Hdac10|Mthfr|Msh5|Cbx7|Tyk2|Zfpm1|Rtel1|Tmem265|Ctc1|Med24|Katnb1|Recql4|Pold1|Acta1|Ring1|Ezh1|Syce2|Terf1|Nup85|Actl6b|Kif22|Rad51|Rbl1|Cdc14b|Dffb|Mterf1b|Pola2|Ddb2|Ddx11|Mcm5|Capn1|Ncapd3|Ercc2|Ing4|Cxxc1|Palb2|Pcgf1|Hspa2|Recql5|Incenp|Usp3|Mcm7|Rbbp5|Hirip3|Hsf1|Sirt7|Kifc5b|Tinf2|Zfp335|Setd1a|Hmgb2|Mlh1|Noc2l|Tbl1xr1|Safb|Ercc4|Ttf1|Rere|Brms1|Ldb1|Kmt2d|Per2|Dnmt3b|Bag6…
GO_NUCLEOBASE_CONTAINING_COMPOUND_TRANSPORT	0.000127896	0.00155353	0.518848	0.382624	1.60662	196	Myo1a|Nup85|Myo1c|U2af1l4|Mvp|Abcc5|Zc3h3|Cpsf1|Slc29a1|Ddx39|Srsf9|Nup88|Aaas|Abcc12|Slc25a42|Hnrnpa1|Srrm1|Ddx39b|Zc3h11a|Poldip3|Dhx16|Srsf2|Smg1|Sidt2|Sidt1|Bud13|Slc29a4|Nxf1|Gle1|Abcc1|Nup188|Upf1|Mcm3ap|Rps28|Srsf11|Srsf1|Srsf7|Srsf5|Casc3|Slc35b1|Srsf3|Seh1l|Smg5|Rbfox1|Srsf6|Nup133|Nup155|Thoc5|U2af1|Upf3b|Nup210|Ddx19a|Slc25a33|Rnps1|Ahctf1|Hnrnpa3|Nup214|Slc35a1|Dhx38|Slc35b3|U2af2|Srs…
GO_SPINDLE	1.32432e-05	0.000246823	0.593325	0.358333	1.57572	307	Cdc20|Eml3|Mapk11|Myh14|Katnb1|Gpsm1|Fbf1|Pkd2l1|Spice1|Arhgef2|Terf1|Nup85|Syne4|Kif22|Cdc14b|Fam83d|E4f1|Cep95|Ddx11|Birc2|Capn1|Cep89|Dpysl4|Ercc2|Hspa2|Tubgcp6|Incenp|Haus5|Myh9|Shcbp1l|Cspp1|Cep44|Odf2|Kifc5b|Stx3|Tbl1xr1|Tubgcp2|Myh7b|Zw10|Map7d1|Kat2a|Knstrn|Dynlt1a|Cenpv|Fam110a|Wdr73|Specc1|Mms19|Kif20a|Dpysl2|Clasp2|Ccsap|Haus4|Cdc23|Tubg1|Kif17|Vrk1|Rps6ka1|Cdc25b|Sirt1|Tubgcp3|Cep85|N…
GO_CHROMOSOME	8.40981e-09	4.80667e-07	0.74774	0.326737	1.55244	776	Prim1|Pogz|Msh5|Cbx7|Faap20|Zfr2|Ctc1|Recql4|Pold1|Nr1h3|Acta1|Ring1|Ezh1|Syce2|Terf1|Nup85|Polr3gl|Rfx1|Actl6b|Kif22|Rad51|Ccar2|Telo2|Dffb|Dctn5|Pola2|Dvl1|Ddx11|Mcm5|Arrb2|Birc2|Capn1|Ncapd3|Hspa2|Recql5|Incenp|Neil1|Usp3|Mcm7|Tcf3|Dpf2|Sirt7|Tinf2|Polg2|Setd1a|Mdc1|Hmgb2|Bcl6|Mlh1|Ercc4|Rrp1|Brms1|Ldb1|Csnk2a2|Dnmt3b|Repin1|Ncapd2|Zw10|Bahd1|Ell|Top3b|Rad51d|Nr1d2|Loxl3|Kat2a|Setdb1|Rnf8|Mbd6…
GO_MITOCHONDRION	0.00106851	0.00829021	0.45506	-0.269682	-1.24934	1677	Tlr4|Casp1|Epha5|Cps1|Casp12|Snca|Prdx4|Trp63|Gstk1|Ephb6|Aldh1a1|Rps6ka6|Adhfe1|Slc16a1|Slc9b2|Akr1b8|Suclg2|Aldh1a7|Hmgcs1|Maob|Fhit|Lap3|Car5b|Apex1|Rfk|Gja1|Epha6|Akr1b7|Epha7|Glrx|Anxa1|Brinp2|Slc9a2|Slit2|Slc25a18|Efhd1|C330018D20Rik|Hccs|P2ry12|Acot1|Bdh2|Rnasel|Pdha1|Lactb2|Egfr|Rgs2|Perp|Dnajc27|Lrp4|Abca9|Tmtc1|Slc1a6|Clic4|Sccpdh|Epha4|Frmpd4|Rab11a|Dnajc15|Palld|Abat|Myoc|Acsl4|Nln|Ac…
GO_REGULATION_OF_TRANSPORT	3.62262e-08	1.70451e-06	0.719513	-0.304546	-1.41399	1782	Tlr4|Ostn|Casp1|Epha5|Msn|Snca|Prdx4|Trp63|Kcnu1|Ahcyl2|Rhoj|Trpc5|Lgr6|Ephb6|Wwc1|Oxtr|Corin|Wnt5a|Slc16a1|Tenm3|Il33|Wls|Ano5|Pcdh17|Angpt1|Sema5b|Kcnj10|Kcnq5|Ednra|Grm5|Cd36|Syt16|Igf1|Fn1|Npy1r|Maob|Gfap|Nudt4|Mrc2|Tnfrsf21|Rhoq|Trpc4|Marcks|Postn|Gja1|Epha6|Cdh1|Epha7|Glrx|Anxa1|Frzb|Nrp1|Slc9a2|P2ry12|Wwc2|Bmp6|Rnasel|Nlrp10|Adcy8|Egfr|Inhbb|Adcyap1|Gja5|Wwtr1|Bmp7|Dnajc27|Lrp4|Hcn2|Shh|Cl…
GO_ION_TRANSPORT	1.53023e-05	0.000276193	0.57561	-0.314006	-1.41976	989	Akr1c13|Snca|Slco1a5|Clca4a|Car13|Lrrc55|Kcnu1|Trpc5|Aqp4|Steap3|Slc16a1|Atp6ap1l|Slc13a1|Slc9b2|Steap4|Fabp7|Ano5|Kcnj10|Kcnq5|Ednra|Grm5|Cd36|Kcnt2|Apol8|Mmgt2|Car5b|Gabra2|Trpc4|Slc39a12|Gja1|Gabra3|Slc47a1|Anxa1|Slc9a2|P2ry12|Pllp|Slc26a7|Adcyap1|Gja5|Abi3bp|Mtmr7|Slc6a9|Pdpn|Slc22a8|Slc1a6|Hcn2|Slc39a14|Slc39a8|Clic4|Kcnd3|Slc6a12|Grm3|Rab3c|Slc13a4|Tnfaip8|Slc22a23|Slc26a2|Acsl4|Atp10b|Plcg…
GO_ENDOSOME	1.09814e-05	0.000209217	0.593325	-0.322424	-1.43797	839	Gm364|Tlr4|Epha5|Cpne4|Msn|Ephb6|Rab7b|Mmp14|Steap3|Mmp15|Wls|Steap4|Lpar1|Pak3|Il15|Mmgt2|Gja1|Epha6|Cdh1|Epha7|Anxa1|Tom1l1|Nrp1|Rab31|Astn1|Snx18|Slc26a7|Adcy8|Ttpa|Egfr|Rap2b|Rnf128|Lrp4|Anxa8|Epha4|Frmpd4|Rab11a|Snx7|Pmepa1|Rab3c|Myo1b|Zdhhc2|Acpp|Itgb1|Antxr1|Sh3gl3|Cntnap5a|Tfrc|Nrp2|Adcy5|Parm1|Gpr161|Adcy2|Atp1a2|Ifitm1|Ngfr|Shc3|Tlr3|St8sia2|Tcn2|Stx7|Gria3|Traf3|Hspd1|Rragb|Sgk2|Rrbp1|…
GO_LIPID_METABOLIC_PROCESS	4.05878e-06	9.1645e-05	0.610527	-0.321727	-1.44514	934	Akr1c13|Agmo|Cps1|Cpne4|Snca|Slco1a5|Hpgd|Rpe65|Aldh1a1|Slc16a1|Akr1b8|Fabp7|Cyp2j6|Aldh1a7|Cd36|Scpep1|Sqle|Apol8|Hmgcs1|Acly|Cyp51|St8sia4|Dhcr24|Akr1b7|Acot1|Bdh2|Msmo1|Plaa|Ttpa|Egfr|Rbp1|Lpgat1|Cpne2|Mtmr7|Lrp4|Pdpn|Hsd17b7|Shh|Crabp2|Sc5d|Sdc2|Sdr42e1|Acsl4|Nr2f1|Plcg2|Acsl6|Rbp4|Bco2|Prkar2b|Ghr|Lrp10|Pccb|Aldh1a2|Slc44a5|St8sia2|Idi1|Ugt8a|Erlin2|Gpc3|Phyh|Mboat2|Fam126a|Trerf1|Plcxd2|Pnp…
GO_SYNAPSE	4.11781e-06	9.20958e-05	0.610527	-0.322942	-1.45129	916	Col4a6|Epha5|Cps1|Col1a2|Snca|Cdh10|Ephb6|Col3a1|Tenm3|Col1a1|Cdh11|Kcnj10|Lpar1|Grm5|Col4a5|Lamb1|Nt5e|Npy1r|Cpe|Erc2|Gabra2|Col2a1|Marcks|Lzts1|Pdlim5|Postn|Gabra3|Epha6|Lrrtm4|Cdh1|Epha7|Chrm3|Rtn4|Wnt7b|Gad2|Dscam|Adcyap1|Kctd12|Col5a2|Slc6a9|Lrp4|Slc1a6|Hcn2|Kcnd3|Epha4|Cep112|Frmpd4|Grm3|Rab3c|Sdc2|Lrrtm1|Itgb1|Sorcs3|Syngr3|Prkar2b|Asap1|Cntnap5a|Spg20|Atp1a2|Neto1|Kcnc2|Map4|Glra2|Slc32a1…
GO_POSITIVE_REGULATION_OF_RESPONSE_TO_STIMULUS	1.65189e-09	1.26826e-07	0.788187	-0.315832	-1.46649	1794	Akr1c13|Tlr4|Casp1|Arhgap6|Col4a6|Epha5|Col1a2|Snca|Npnt|Gdf11|Trp63|Igf2|Lgr6|Sh3bgrl|Adamts2|Ephb6|Wwc1|Chsy3|Rps6ka6|Wnt5a|Col3a1|Tenm3|Il33|Col1a1|Robo1|Cav2|Wls|Akr1b8|Akap13|Ano5|Angpt1|Cd55|Sema5b|Map3k15|Lpar1|Ednra|Grm5|Cd36|Hopx|Pak3|Col4a5|Bmp5|Apol8|Igf1|Il15|Fn1|Mrc2|Tnfrsf21|Apex1|Col2a1|Sash1|Marcks|Itpkb|Gja1|Epha6|Rspo3|Akr1b7|Plk2|Cdh1|Epha7|Anxa1|Adamts1|Ccbe1|Chd3|Frzb|Nrp1|Sl…
GO_REGULATION_OF_RESPONSE_TO_EXTERNAL_STIMULUS	2.08352e-06	5.55319e-05	0.627257	-0.329541	-1.47653	881	Serpinb2|Tlr4|Casp1|Epha5|Sema3a|Snrpn|Sema3e|Casp12|Gdf11|Ephb6|Wnt5a|Il33|Sema3d|Robo1|Fabp7|Ano5|Angpt1|Cd55|Sema5b|Lpar1|Efnb2|Ednra|Cd36|Hopx|Pak3|Cspg5|Nt5e|Il15|Fn1|Dpp4|Gabra2|Sash1|Lzts1|Gja1|Gabra3|Epha6|Epha7|Anxa1|Nrp1|Slit2|Bmp6|Dscam|Adcyap1|Robo2|Cx3cr1|Slc1a6|Dcn|Epha4|Frmpd4|Sema6a|Tac1|Abat|Trim24|Stab1|Tspan8|Reep1|Nrp2|Il6st|Ralb|Tlr3|Pycard|Pm20d1|Ptpro|Cd59a|Traf3|Epas1|Grk5…
GO_REGULATION_OF_IMMUNE_EFFECTOR_PROCESS	0.000269968	0.00288115	0.498493	-0.35166	-1.48067	375	Serpinb2|Tlr4|Snrpn|Gdf11|Igf2|Wnt5a|Il33|Angpt1|Cd55|Cd36|Pak3|Cspg5|Il15|Serpinb8|Gabra2|Gabra3|Anxa1|Slc1a6|Tril|Rbp4|Reep1|Tlr3|Pycard|Stx7|Pm20d1|Cd59a|Traf3|Hspd1|Chst3|Il13ra2|Angpt2|Car7|Nup93|Cr1l|Elmo1|Stom|Pros1|Eif2ak2|Vav2|Hcar1|Lgals3|Dock2|Pex13|Atp6v1h|Sntg1|Abr|Serpinb6b|Cfh|Nr4a2|Gab2|Fgf7|H2-Q1|Mtss1|Anxa5|Wwp1|Scn3a|Masp1|Fer|Zfp72|Lbp|Fcer1g|Dock1|Tgfb2|Mdh1|Gprc5b|Cd74|Tspan…
GO_CELL_PROLIFERATION	3.01464e-06	7.31266e-05	0.627257	-0.335956	-1.48764	737	Tlr4|Amelx|Col4a6|Epha5|Col1a2|Prdx4|Trp63|Lgr6|Ephb6|Ar|Rps6ka6|Mmp14|Wnt5a|Mmp15|Col3a1|Tenm3|Col1a1|Fabp7|Sema5b|Ednra|Col4a5|Igf1|Il15|Dpp4|Col2a1|Itpkb|Epha6|Epha7|Chrm3|Osr1|Ddr2|Hhip|Wnt7b|Lama4|Egfr|Col5a2|Adk|Bmp7|Lrp4|Pdpn|Shh|Epha4|Frmpd4|Tgfbi|Adra1b|Satb1|Ccnd2|Csgalnact1|Dab2|Lig4|Kif2a|Ccnd3|Tlr3|Fscn1|Col8a2|Prg4|Gpc3|Bysl|Eps8|Hspd1|Tenm4|Col4a4|Msx1|Prdx1|Cdh13|Pak7|Tsku|Sox4|Ma…
GO_INTRACELLULAR_VESICLE	1.67907e-08	8.72438e-07	0.733762	-0.325277	-1.48954	1277	Tlr4|Col4a6|Fam3c|Cpne4|Sec24d|Col1a2|Snca|Clca4a|Fgfrl1|Prdx4|Igf2|Rhoj|Rab7b|Mmp14|Wnt5a|Mmp15|Col3a1|Il33|Col1a1|Cav2|Wls|Adamts5|Cd55|Lpar1|Grm5|Cd36|Cspg5|Col4a5|Itih2|Igf1|Fn1|Npy1r|Islr|Dpp4|Cpe|Trp53inp2|Rhoq|Gabra2|Col2a1|Tmx3|Gja1|Gabra3|Thbs2|Anxa1|Crispld1|Adamts1|Nrp1|Rab31|Snx18|Wnt7b|Gad2|Egfr|Col5a2|Lrp4|Clic4|Fzd2|Fndc3b|Myo6|Frmpd4|Rab11a|Snx7|Grm3|Rab3c|Myo1b|Acpp|Igfbp2|Myoc|I…
GO_NEURON_PROJECTION	2.04211e-08	1.03026e-06	0.733762	-0.327665	-1.49184	1183	Epha5|Sema3a|Klhl1|Sema3e|Cps1|Cpne4|Col1a2|Snca|Trp63|Ahcyl2|Cdh10|Ephb6|Cpne9|Tenm3|Sema3d|Robo1|Wls|Tph2|Cdh11|Kcnq5|Lpar1|Grm5|Pak3|Dcx|Npy1r|Erc2|Tnfrsf21|Gabra2|Ntng2|Marcks|Lzts1|Pdlim5|Gabra3|Epha6|Plk2|Alcam|Epha7|Brinp2|Chrm3|Nrp1|Bcl11a|Vill|Adcy8|Gad2|Dscam|Adcyap1|Rgs2|Robo2|Dcc|Cx3cr1|Tubb2a|Lrp4|Slc1a6|Ermn|Hcn2|Bmpr1b|Fzd2|Kcnd3|Epha4|Frmpd4|Slc6a12|Rab11a|Grm3|Rab3c|Myo1b|Sema6a|…
GO_CARBOHYDRATE_DERIVATIVE_METABOLIC_PROCESS	9.83379e-08	4.1126e-06	0.704976	-0.333015	-1.49887	952	Akr1c13|Col4a6|Cps1|Col1a2|Snca|Npl|Hs3st5|Pnp|Ahcyl2|Rhoj|Aldh1a1|Chsy3|Col3a1|Muc15|Col1a1|Akr1b8|Adamts5|B3glct|Papss2|Angpt1|Man2a1|Ndst4|Aldh1a7|Mgat4c|Cspg5|Col4a5|Itih2|Nt5e|Igf1|Il15|Galntl6|Ugp2|Rhoq|Col2a1|Man1a|St8sia4|St6gal2|Rfk|Dse|Akr1b7|Prps2|Pde1b|Adamts1|B3galt1|Slc9a2|Thsd4|Adamtsl1|Chst11|Chst2|Adcy8|Pgm5|Adcyap1|Col5a2|Adk|Spock3|Lrp4|Bmpr1b|Dcn|Dpy19l1|Magi3|Sdc2|Slc26a2|Acp…
GO_POSITIVE_REGULATION_OF_CELL_COMMUNICATION	3.28165e-10	3.12607e-08	0.814036	-0.325112	-1.50253	1556	Akr1c13|Tlr4|Casp1|Arhgap6|Col4a6|Epha5|Col1a2|Snca|Npnt|Gdf11|Trp63|Igf2|Lgr6|Sh3bgrl|Adamts2|Ephb6|Wwc1|Oxtr|Chsy3|Wnt5a|Col3a1|Tenm3|Col1a1|Robo1|Cav2|Wls|Akr1b8|Akap13|Angpt1|Sema5b|Map3k15|Lpar1|Ednra|Grm5|Cd36|Pak3|Col4a5|Bmp5|Apol8|Igf1|Il15|Gfap|Mrc2|Col2a1|Sash1|Itpkb|Gja1|Epha6|Rspo3|Akr1b7|Plk2|Cdh1|Epha7|Adamts1|Ccbe1|Chd3|Frzb|Nrp1|Slc9a2|Wwc2|Bmp6|Wnt7b|Egfr|Nrk|Inhbb|Cpne2|Adcyap1|…
GO_CELL_JUNCTION	5.67899e-09	3.51961e-07	0.761461	-0.327969	-1.50403	1322	Fbln7|Rps4l|Epha5|Ttn|Msn|Snca|Clca4a|Fgfrl1|Trp63|Cdh10|Ephb6|Oxtr|Mmp14|Mmp15|Tenm3|Cav2|Akr1b8|Fabp7|Cdh11|Efnb2|Grm5|Pak3|Dpp4|Erc2|Lap3|Mrc2|Gabra2|Trpc4|Marcks|Lzts1|Pdlim5|Gja1|Opalin|Gabra3|Epha6|Akr1b7|Lrrtm4|Cdh1|Alcam|Epha7|Anxa1|Gjb2|Chrm3|Nrp1|Hmcn1|Slc9a2|Ddr2|Gjd2|Gad2|Csrp2|Egfr|Rap2b|Cpne2|Pgm5|Dscam|Kctd12|Gja5|Perp|Lrp4|Rnd3|Clic4|Fzd2|Kcnd3|Epha4|Magi3|Grm3|Lima1|Ccnd2|Palld|L…
GO_MEMBRANE_REGION	2.62097e-08	1.29637e-06	0.733762	-0.330848	-1.50501	1147	Epha5|Msn|Clca4a|Kcnu1|Ahcyl2|Hpgd|Rhoj|Ephb6|Wwc1|Oxtr|Aqp4|Tenm3|Cav2|Wls|Angpt1|Cd55|Kcnj10|Kcnq5|Ednra|Grm5|Cd36|Pak3|Mal2|Nt5e|Fn1|Dpp4|Cpe|Erc2|Rhoq|Gabra2|Trpc4|Lzts1|Pdlim5|Gja1|Gabra3|Epha6|Lrrtm4|Cdh1|Epha7|Anxa1|Gjb2|Chrm3|Slc9a2|Slc2a5|Ddr2|Hhip|Efhd1|P2ry12|Wwc2|Pllp|Slc26a7|Adcy8|Gad2|Egfr|Rap2b|Kctd12|Robo2|Lrp4|Pdpn|Slc22a8|Pth1r|Slc1a6|Shh|Bmpr1b|Kcnd3|Epha4|Myo6|Grm3|Myo1b|Igfbp…
GO_GOLGI_APPARATUS	5.59788e-10	4.96474e-08	0.801216	-0.327289	-1.51032	1526	Tlr4|Phex|Col4a6|Epha5|Fam3c|Sec24d|Col1a2|Snca|Hs3st5|Fgfrl1|Trp63|Rhoj|Lgr6|Ephb6|Chsy3|Rab7b|Mmp14|Wnt5a|Mmp15|Col3a1|Tenm3|Muc15|Col1a1|Cav2|Spef2|Wls|Steap4|Ccdc91|Msln|Cd55|Man2a1|Rhobtb3|Ndst4|Mgat4c|Cd36|Pak3|Cspg5|Col4a5|Sod3|Il15|Jakmip1|Cpe|Mmgt2|Erc2|Lap3|Galntl6|Rhoq|Col2a1|Man1a|Klf5|St8sia4|St6gal2|Postn|Gja1|Opalin|Epha6|Dse|Dhcr24|Cdh1|Epha7|B3galt1|Tom1l1|Rab31|Zdhhc22|Ptgfrn|Ch…
GO_ION_HOMEOSTASIS	4.88646e-06	0.000106059	0.610527	-0.352418	-1.52731	527	Amelx|Cps1|Snca|Kcnu1|Trpc5|Oxtr|Steap3|Steap4|Fabp7|Cd55|Kcnj10|Lpar1|Ednra|Grm5|Cd36|Npy1r|Trpc4|Slc39a12|Gja1|Frzb|Slc9a2|Bmp6|Bdh2|Slc26a7|Adcy8|Ttpa|Csrp2|Adcyap1|Dcc|Lrp4|Pth1r|Slc39a14|Slc39a8|Clic4|Xpr1|Sfrp4|Adra1b|Grm3|Slc26a2|Tac1|Trim24|Itgb1|Plcg2|Tfrc|Adcy5|Adcy2|Atp1a2|Htr2c|Fat4|Cp|Trpm6|Slc4a10|Epas1|Car2|Sgk2|Sfxn5|Slc12a7|Sik1|Ednrb|Oprl1|Wfs1|Trpc7|Gna12|Pygb|Car7|Hexb|Slc17a6…
GO_REGULATION_OF_SECRETION	3.39837e-07	1.22246e-05	0.674963	-0.346568	-1.53275	720	Tlr4|Casp1|Epha5|Msn|Snca|Lgr6|Ephb6|Oxtr|Corin|Wnt5a|Slc16a1|Il33|Wls|Angpt1|Grm5|Syt16|Igf1|Fn1|Npy1r|Maob|Mrc2|Tnfrsf21|Marcks|Postn|Gja1|Epha6|Epha7|Anxa1|P2ry12|Bmp6|Nlrp10|Adcy8|Egfr|Inhbb|Adcyap1|Gja5|Lrp4|Epha4|Myo6|Frmpd4|Grm3|Rab3c|Midn|Tac1|Abat|Acsl4|Htr1b|Rbp4|Inhba|Adcy5|Rasl10b|Pfkfb3|Ralb|Adcy2|Kcnc2|Rab2b|Glra2|Dpysl3|Oprk1|Tlr3|Htr2c|Pycard|Slc6a13|Epas1|Sgk2|Rest|Anxa4|Fcna|Sik…
GO_RESPONSE_TO_HORMONE	3.64495e-08	1.70451e-06	0.719513	-0.342175	-1.53766	935	Akr1c13|Col4a6|Snrpn|Cps1|Col1a2|Msn|Gdf11|Ahcyl2|Igf2|Rhoj|Rpe65|Ar|Oxtr|Aldh1a1|Mmp14|Wnt5a|Mmp15|Col3a1|Col1a1|Cav2|Akr1b8|Adamts5|Tph2|Fabp7|Agl|Aldh1a7|Pak3|Col4a5|Fbn1|Igf1|Hmgcs1|Fn1|Npy1r|Maob|Serpinb8|Apex1|Rhoq|Col2a1|Hdac9|Postn|Gja1|Dhcr24|Akr1b7|Bche|Anxa1|Adamts1|Gjb2|Frzb|Rab31|Slc9a2|Slit2|Bmp6|Adcy8|Wnt7b|Egfr|Inhbb|Adcyap1|Col5a2|Socs2|Robo2|Bmp7|Lrp4|Shh|Fzd2|Sfrp4|Pmepa1|Tac1|…
GO_ENDOPLASMIC_RETICULUM	6.02607e-11	7.04502e-09	0.839089	-0.333441	-1.53883	1534	Tlr4|Phex|Col4a6|Agmo|Epha5|Casp12|Sec24d|Col1a2|Snca|Prdx4|Trp63|Ahcyl2|Col12a1|Rpe65|Ephb6|Aga|Tram1l1|Wnt5a|Col3a1|Tenm3|Col1a1|Wls|Adamts5|B3glct|Ano5|Cyp2j6|Agl|Map3k15|Cspg5|Sqle|Col4a5|Triqk|Apol8|Mmgt2|Cyp51|Apex1|Col2a1|Man1a|Tmx3|Gja1|Epha6|Dse|Dhcr24|Bche|Epha7|Adamts1|Brinp2|Slc9a2|Zdhhc22|Thsd4|Ptgfrn|Adamtsl1|Rtn4|Col6a2|Msmo1|Wnt7b|Shisa2|Egfr|Ildr2|Lpgat1|Col6a3|Col5a2|Col25a1|Rnf…
GO_RESPONSE_TO_OXYGEN_CONTAINING_COMPOUND	1.37142e-10	1.43749e-08	0.826657	-0.336185	-1.54333	1369	Akr1c13|Tlr4|Casp1|Col4a6|Epha5|Cps1|Casp12|Col1a2|Msn|Snca|Gdf11|Prdx4|Kcnu1|Ahcyl2|Igf2|Rhoj|Rpe65|Ephb6|Oxtr|Aldh1a1|Rps6ka6|Mmp14|Wnt5a|Mmp15|Col3a1|Col1a1|Cav2|Akr1b8|Adamts5|Fabp7|Angpt1|Aldh1a7|Map3k15|Lpar1|Ednra|Cd36|Pak3|Col4a5|Fbn1|Sod3|Igf1|Hmgcs1|Il15|Fn1|Npy1r|Maob|Tnfrsf21|Apex1|Rhoq|Col2a1|Hdac9|Postn|Gja1|Epha6|Akr1b7|Bche|Cdh1|Epha7|Anxa1|Adamts1|Brinp2|Gjb2|Chrm3|Osr1|Rab31|Slc…
GO_POSITIVE_REGULATION_OF_MAPK_CASCADE	9.43083e-06	0.000183065	0.593325	-0.362661	-1.55036	461	Tlr4|Epha5|Npnt|Trp63|Igf2|Ephb6|Wwc1|Wnt5a|Tenm3|Cav2|Angpt1|Map3k15|Lpar1|Ednra|Grm5|Cd36|Pak3|Igf1|Sash1|Epha6|Cdh1|Epha7|Nrp1|Wwc2|Wnt7b|Egfr|Nrk|Adcyap1|Dnajc27|Fzd2|Epha4|Adra1b|Grm3|Tnfrsf19|Tnfaip8|Itgb1|Plcg2|Tnfrsf11b|Ghr|Nrp2|Pdgfc|Cd44|Ngfr|Shc3|Oprk1|Tlr3|Htr2c|Pycard|Glipr2|Sik1|Timp2|C1qtnf2|Rassf2|Angpt2|Pdgfd|Bmp4|Gpr37|Nras|Thbs1|Kit|Pdgfa|Bmp2|Maged2|Tpd52l1|Plcb3|Ntf3|Pdgfra|K…
GO_SMALL_MOLECULE_METABOLIC_PROCESS	1.15911e-11	1.98748e-09	0.875325	-0.336225	-1.55158	1507	Akr1c13|Tdo2|Agmo|Cps1|Snca|Npl|Slco1a5|Hs3st5|Car13|Pnp|Prdx4|Ahcyl2|Igf2|Hpgd|Rhoj|Rpe65|Aldh1a1|Chsy3|Adhfe1|Slc16a1|Gk5|Akr1b8|Dars|Tph2|B3glct|Suclg2|Papss2|Fabp7|Angpt1|Cyp2j6|Man2a1|Ndst4|Aldh1a7|Scpep1|Cspg5|Sqle|Egln3|Apol8|Nt5e|Igf1|Hmgcs1|Acly|Npy1r|Fhit|Nudt4|Cyp51|Ugp2|Car5b|Rhoq|Rfk|Itpkb|Dse|Dhcr24|Akr1b7|Prps2|Bche|Pde1b|Glrx|Acot1|Bdh2|Chst11|Chst2|Pdha1|Msmo1|Adcy8|Asrgl1|Ttpa|G…
GO_RESPONSE_TO_WOUNDING	1.39307e-06	4.07156e-05	0.643552	-0.360313	-1.56324	547	Serpinb2|Col4a6|Col1a2|Gdf11|Igf2|Wnt5a|Col3a1|Col1a1|Nog|Papss2|Ano5|Dgkb|Cd36|Pak3|Col4a5|Lamb1|Igf1|Fn1|Gfap|Col2a1|Postn|Gja1|Serpind1|Cdh1|Anxa1|Nrp1|Ddr2|P2ry12|Pllp|Wnt7b|Egfr|Rap2b|Col5a2|Cx3cr1|Pdpn|Anxa8|Slc1a6|Shh|Tfpi|Fzd2|Dcn|Cpq|Sdc2|Plcg2|Prkar2b|Nrp2|Pdgfc|Ngfr|Dpysl3|Tmeff2|Cd59a|Epas1|Sulf1|Col4a4|Arg1|Slc7a11|Chst3|Calu|Slc1a2|Pdgfd|Gsn|Trpc7|Bmp4|Gna12|Lcp1|Pdgfa|Notch2|Ninj2|…
GO_RESPONSE_TO_INORGANIC_SUBSTANCE	1.30725e-06	3.887e-05	0.643552	-0.361249	-1.56558	527	Akr1c13|Col4a6|Ttn|Cps1|Cpne4|Col1a2|Snca|Prdx4|Kcnu1|Ahcyl2|Trpc5|Wnt5a|Col3a1|Col1a1|Akr1b8|Tph2|Map3k15|Col4a5|Sod3|Nt5e|Hmgcs1|Fn1|Maob|Apex1|Col2a1|Trpc4|Itpkb|Akr1b7|Cdh1|Anxa1|Bmp6|Adcy8|Cpne2|Col5a2|Shh|Clic4|Abat|Igfbp2|Lig4|Tnfrsf11b|Tfrc|Atp1a2|Qdpr|Kcnc2|Glra2|Shc3|Spag16|Cp|Slc6a13|Sod2|Epas1|Car2|Col4a4|Prdx1|Arg1|Fosb|Sik1|Fos|Pdgfd|S100a16|Gsn|Ppargc1a|Kcnc4|Slc30a10|Trpc7|Bmp4|Co…
GO_RESPONSE_TO_ORGANIC_CYCLIC_COMPOUND	6.94314e-09	4.10523e-07	0.761461	-0.34767	-1.56574	962	Akr1c13|Casp1|Col4a6|Cps1|Col1a2|Msn|Snca|Gdf11|Igf2|Ar|Oxtr|Aldh1a1|Mmp14|Wnt5a|Slc16a1|Mmp15|Col3a1|Col1a1|Adamts5|Tph2|Angpt1|Agl|Aldh1a7|Ednra|Cd36|Pak3|Col4a5|Igf1|Hmgcs1|Il15|Fn1|Npy1r|Maob|Serpinb8|Apex1|Gabra2|Col2a1|Postn|Gabra3|Bche|Cdh1|Anxa1|Adamts1|Gjb2|Slc9a2|Slit2|P2ry12|Bmp6|Adcy8|Wnt7b|Egfr|Adcyap1|Col5a2|Socs2|Bmp7|Lrp4|Hcn2|Shh|Fzd2|Pmepa1|Sdc2|Tac1|Abat|Igfbp2|Acsl4|Trim24|Itg…
GO_RECEPTOR_ACTIVITY	5.15439e-08	2.30558e-06	0.719513	-0.355285	-1.58092	797	Tlr4|Epha5|Mgl2|Tspan12|Clca4a|Fgfrl1|Hpgd|Lgr6|Ephb6|Ar|Oxtr|Robo1|Gpr179|Cd55|Kcnj10|Kcnq5|Lpar1|Efnb2|Ednra|Grm5|Cd36|Olfr658|Npy1r|Dpp4|Htr7|Mrc2|Tnfrsf21|Gabra2|Gabra3|Epha6|Igsf1|Epha7|Chrm3|Frzb|Nrp1|Ddr2|P2ry12|Egfr|Lpar4|Gpr45|Robo2|Dcc|Cx3cr1|Lrp4|Pth1r|Hcn2|Bmpr1b|Fzd2|Xpr1|Epha4|Sfrp4|Frmpd4|Adra1b|Grm3|Tnfrsf19|Fcgr2b|Ogfrl1|Gfra1|Itgb1|Nr2f1|Amot|Sorcs3|Dab2|Stab1|Htr1b|Antxr1|Tnfrs…
GO_BEHAVIOR	3.60006e-07	1.28602e-05	0.674963	-0.361883	-1.58093	615	Epha5|Klhl1|Snca|Trp63|Igf2|Ephb6|Oxtr|Aldh1a1|Slc16a1|Slitrk5|Pcdh17|Kcnj10|Aldh1a7|Grm5|Aff3|Igf1|Npy1r|Dpp4|Bhlhb9|Gabra2|Nav3|Gabra3|Epha6|Plk2|Bche|Epha7|Pde1b|Astn1|Adcy8|Egfr|Dscam|Adcyap1|Cx3cr1|Slc1a6|Kcnd3|Epha4|Grm3|Tac1|Abat|Lrrtm1|Itgb1|Sorcs3|Htr1b|Prex1|Prkar2b|Cntnap5a|Adcy5|Aldh1a2|Pcdh18|Adcy2|Atp1a2|Neto1|Npas3|Glra2|Cux2|Meis2|Hcrtr2|Shc3|Oprk1|Htr2c|Fat4|Gria3|Slc6a13|Slc4a10…
GO_RESPONSE_TO_EXTERNAL_STIMULUS	1.1122e-13	3.76475e-11	0.954542	-0.345087	-1.59564	1605	Akr1c13|Serpinb2|Tlr4|Casp1|Col4a6|Epha5|Sema3a|Ttn|Snrpn|Sema3e|Cps1|Col1a2|Msn|Snca|Npnt|Gdf11|Trp63|Igf2|Rpe65|Ephb6|Aldh1a1|Chsy3|Rps6ka6|Mmp14|Wnt5a|Slc16a1|Mmp15|Col3a1|Tenm3|Il33|Sema3d|Col1a1|Robo1|Adamts5|Nog|Tph2|Fabp7|Ano5|Angpt1|Sema5b|Agl|Aldh1a7|Lpar1|Efnb2|Ednra|Cd36|Cspg5|Col4a5|Lamb1|Igf1|Hmgcs1|Il15|Fn1|Maob|Serpinb8|Tnfrsf21|Gabra2|Col2a1|Postn|Gja1|Gabra3|Epha6|Serpind1|Bche|F…
GO_SINGLE_ORGANISM_CATABOLIC_PROCESS	9.6097e-10	8.10366e-08	0.788187	-0.35875	-1.603	857	Akr1c13|Serpinb2|Col4a6|Tdo2|Ttn|Snrpn|Cps1|Col1a2|Npl|Slco1a5|Gdf11|Pnp|Prdx4|Col12a1|Adamts2|Aldh1a1|Mmp14|Mmp15|Col3a1|Gk5|Col1a1|Akr1b8|Fabp7|Agl|Aldh1a7|Atg10|Cspg5|Col4a5|Nt5e|Mrc2|Gabra2|Col2a1|Gabra3|Akr1b7|Pde1b|Frzb|Slc9a2|Acot1|Bdh2|Col6a2|Asrgl1|Gad2|Pgm5|Col6a3|Col5a2|Col25a1|Mtmr7|Lrp4|Slc1a6|Crabp2|Dcn|Sfrp4|Abat|Plcg2|Aspa|Stab1|Bco2|Pccb|Aldh1a2|Pfkfb3|Cd44|Qdpr|Eno1b|Mark1|Col8a…
GO_OXIDATION_REDUCTION_PROCESS	8.39656e-09	4.80667e-07	0.74774	-0.362589	-1.60758	755	Akr1c13|Tdo2|Agmo|Cps1|Snca|Prdx4|Hpgd|Gstk1|Rpe65|Gbe1|Aldh1a1|Adhfe1|Steap3|Steap4|Akr1b8|Tph2|Suclg2|Cyp2j6|Agl|Aldh1a7|Sqle|Ppp1r3b|Sod3|Egln3|Maob|Cyp51|Ppp1r1a|Ugp2|Apex1|Tmx3|Dhcr24|Akr1b7|Glrx|Hhip|C330018D20Rik|Hccs|Bdh2|Pdha1|Msmo1|Pgm5|Pir|Moxd1|Slc1a6|Hsd17b7|Sccpdh|Sc5d|Ppp1r3c|Sdr42e1|Stab1|Bco2|Il6st|Aldh1a2|Pfkfb3|Qdpr|Eno1b|Cp|Phyh|Sod2|Csl|Immp2l|Gyg|Dhcr7|Prdx1|Pank1|Sik1|Chml|…
GO_ORGANIC_ACID_BINDING	0.000239366	0.00260869	0.518848	-0.410569	-1.61072	188	Akr1c13|Tdo2|Cps1|Cpne4|Snca|Rpe65|Tph2|Fabp7|Lpar1|Grm5|Egln3|Hmgcs1|Marcks|St8sia4|Vill|Gad2|Cpne2|Lpar4|Slc1a6|Crabp2|Grm3|Nr2f1|Glra2|Mark1|St8sia2|Phyh|Slc1a1|Fcna|Gsn|Pygb|Thbs1|Ptgds|Hmgcs2|Mark4|Grin2b|Fabp5|Gad1|Pam|Ppard|Glud1|Got2|Sytl2
GO_LOCOMOTION	7.78322e-11	8.70367e-09	0.839089	-0.355363	-1.61116	1057	Tlr4|Col4a6|Epha5|Sema3a|Sema3e|Col1a2|Msn|Ephb6|Wwc1|Pstpip2|Mmp14|Wnt5a|Slc16a1|Mmp15|Col3a1|Tenm3|Sema3d|Col1a1|Robo1|Cav2|Nog|Ano5|Angpt1|Cd55|Sema5b|Lpar1|Efnb2|Col4a5|Lamb1|Fn1|Dcx|Dpp4|Col2a1|Nav3|Gja1|Ddx4|Epha6|Serpind1|Cdh1|Alcam|Epha7|Anxa1|Nrp1|Slc9a2|Astn1|Slit2|Ddr2|Bcl11a|P2ry12|Wwc2|Nlrp10|Rtn4|Vill|Mdga2|Adcy8|Wnt7b|Lama4|Egfr|Col5a2|Robo2|Dcc|Bmp7|Cx3cr1|Tubb2a|Lrp4|Pdpn|Shh|Bmp…
GO_RESPONSE_TO_TOXIC_SUBSTANCE	8.34278e-05	0.00110606	0.538434	-0.400168	-1.62566	249	Cps1|Prdx4|Trp63|Gstk1|Sod3|Maob|Cdh1|Slc9a2|Ttpa|Slc22a8|Slc1a6|Htr1b|Kcnc2|Shc3|Gria3|Slc6a13|Sod2|Trpm6|Epas1|Cnp|Prdx1|Arg1|Slc7a11|Fos|Pon3|Kcnc4|Hspa4|Gjc2|Abtb2|Gstm7|Hspa4l|Slc7a10|Pdgfra|Gstm2|Nupr1|Eif2ak2|Pon2|Cat|Slc6a11|Txnrd3|Shc1|Cpox|Pla2g4a|Srd5a1|Nefl|Txnrd1|Cyp1b1|Bcl2|Rsrc1|Gpx7|Scn3a|Rab8b|Cyp2f2|Ptgs1|Bdh1|Hsp90aa1|Hspa13|Prdx6b|Casp7|Mbp|Slc30a1|Btbd11|Skil|Bak1|Gstm5|Hspa8…
GO_POSITIVE_REGULATION_OF_MULTICELLULAR_ORGANISMAL_PROCESS	1.24418e-13	3.76475e-11	0.943632	-0.353628	-1.62739	1414	Tlr4|Amelx|Casp1|Col4a6|Epha5|Sema3a|Sema3e|Cps1|Cpne4|Col1a2|Msn|Npnt|Pnp|Trp63|Lgr6|Ephb6|Cpne9|Oxtr|Rab7b|Mmp14|Wnt5a|Mmp15|Col3a1|Tenm3|Il33|Sema3d|Slitrk5|Col1a1|Robo1|Lingo2|Slc9b2|Adamts5|Nog|Ano5|Angpt1|Sema5b|Man2a1|Lpar1|Efnb2|Ednra|Cd36|Scpep1|Pak3|Col4a5|Bmp5|Fbn1|Igf1|Il15|Fn1|Npy1r|Gfap|Bhlhb9|Col2a1|Sash1|Marcks|Hdac9|Itpkb|Postn|Gja1|Epha6|Lrrtm4|Thbs2|Epha7|Anxa1|Adamts1|Ccbe1|Br…
GO_BINDING_BRIDGING	0.000141437	0.00168415	0.518848	-0.415286	-1.6324	193	Arhgap6|Col4a6|Col1a2|Sh3bgrl|Wwc1|Col3a1|Col1a1|Cav2|Akap13|Col4a5|Col2a1|Anxa1|Slc9a2|Wwc2|Col5a2|Socs2|Fcrls|Dab2|Cntnap5a|Lor|Cux2|Shc3|Fscn1|Col8a2|Eps8|Col4a4|Skap2|Flrt2|Optn|Vav2|Chn1|Dusp19|Frmd4b|Shc1|St13|Grb14|Nefl|Gab2|Sdcbp|Tjp1|Gab1|Cntnap5b|Nmd3|Col8a1|Shb
GO_CALCIUM_ION_BINDING	6.83854e-08	2.95609e-06	0.704976	-0.376239	-1.63891	586	Dmp1|Fbln7|Ttn|Cps1|Cpne4|Snca|Npnt|Cdh10|Edil3|Mmp14|Mmp15|Tenm3|Pcdh17|Cdh11|Pcdhgb7|Dgkb|Grm5|Syt16|Fbn1|Smoc2|Man1a|Cdh1|Fstl1|Thbs2|Anxa1|Ccbe1|Hmcn1|Slit2|Efhd1|Vill|Cpne2|Spock3|Lrp4|Anxa8|Pcdh10|Shh|Rcn1|Grm3|Plcg2|Stab1|Pcdh18|Crtac1|Reps2|Fat4|Nkd1|Efhd2|Clstn3|Sulf1|Tenm4|Smoc1|Efhc2|Cabp7|Anxa4|Cdh13|Calu|Pcdh11x|Bgn|Plch1|S100a16|Dsg2|Gsn|Ncan|Lcp1|Thbs1|Dsc2|Syt17|Notch2|Matn4|Fbln5…
GO_NEUROGENESIS	1.54131e-15	1.98212e-12	1.01754	-0.355781	-1.64649	1583	Tlr4|Col4a6|Epha5|Sema3a|Klhl1|Sema3e|Cpne4|Col1a2|Msn|Gdf11|Trp63|Lrrc55|Cdh10|Rpe65|Ephb6|Cpne9|Aldh1a1|Mmp14|Wnt5a|Mmp15|Col3a1|Tenm3|Sema3d|Slitrk5|Col1a1|Robo1|Lingo2|Adamts5|Nog|Fabp7|Cdh11|Sema5b|Man2a1|Kcnj10|Aldh1a7|Lpar1|Efnb2|Pak3|Col4a5|Bmp5|Lamb1|Fn1|Dcx|Gfap|Bhlhb9|Tnfrsf21|Gabra2|Col2a1|Nav3|Ntng2|Trpc4|Marcks|Lzts1|Slc39a12|Hdac9|Pdlim5|Postn|Gja1|Gabra3|Epha6|Plk2|Bche|Cdh1|Alcam…
GO_REGULATION_OF_BODY_FLUID_LEVELS	1.74778e-07	6.86303e-06	0.690132	-0.384052	-1.64891	477	Serpinb2|Tlr4|Col4a6|Epha5|Cps1|Col1a2|Trp63|Ephb6|Oxtr|Aqp4|Col3a1|Col1a1|Papss2|Ano5|Dgkb|Cd36|Col4a5|Dpp4|Col2a1|Gja1|Epha6|Serpind1|Epha7|Chrm3|Ddr2|P2ry12|Adcy8|Egfr|Rap2b|Gja5|Col5a2|Pdpn|Anxa8|Shh|Tfpi|Epha4|Rab11a|Tac1|Abat|Plcg2|Stab1|Tspan8|Prkar2b|Adcy5|Adcy2|Pdgfc|Oprk1|Ptpro|Cd59a|Epas1|Col4a4|Slc7a11|Prkg2|Aplnr|Ednrb|Lbh|Oprl1|Pdgfd|Wfs1|Trpc7|Gna12|Thbs1|Pdgfa|Itgb3|Pdgfra|Pros1|F…
GO_REGULATION_OF_EPITHELIAL_CELL_PROLIFERATION	1.04375e-05	0.000201088	0.593325	-0.39798	-1.65036	309	Trp63|Aldh1a1|Wnt5a|Robo1|Cav2|Nog|Angpt1|Sema5b|Aldh1a7|Efnb2|Ednra|Bmp5|Lamb1|Igf1|Gja1|Cdh1|Osr1|Nrp1|Bcl11a|Bmp6|Wnt7b|Egfr|Robo2|Shh|Bmpr1b|Fzd2|Nr2f1|Nrp2|Aldh1a2|Ptprk|Gpc3|Epas1|Sulf1|Arg1|Cdh13|Ednrb|Foxp2|Angpt2|Ptn|Six1|Bmp4|Smo|Scg2|Nras|Thbs1|Notch2|Bmp2|Maged2|Itgb3|Ppp1r16b|Sox11|Ctnnb1|Fgfr2|Cd109|Prkd3|Erbb2|Ppard|Yap1|Nr4a2|Rab33b|Fgf7|Mtss1|Dlg2|Pgf|Scn3a|Fgf18|Eya4|Sox10|Bcl11…
GO_CELL_SURFACE	6.78297e-09	4.05716e-07	0.761461	-0.373724	-1.65127	697	Tlr4|Amelx|Epha5|Msn|Ephb6|Aqp4|Mmp14|Corin|Wnt5a|Mmp15|Robo1|Adamts5|Msln|Ano5|Cd55|Lpar1|Cd36|Cspg5|Nt5e|Il15|Dpp4|Mrc2|Trpc4|Tmx3|Epha6|Alcam|Epha7|Anxa1|Adamts1|Frzb|Nrp1|Slc9a2|Astn1|Slit2|Hhip|P2ry12|Ptgfrn|Wnt7b|Egfr|Dscam|Robo2|Lrp4|Pdpn|Slc1a6|Shh|Tfpi|Clic4|Bmpr1b|Fzd2|Epha4|Sfrp4|Frmpd4|Rab11a|Lima1|Sdc2|Igsf3|Lrrtm1|Tpbg|Itgb1|Amot|Stab1|Antxr1|Cntnap5a|Ghr|Tfrc|Nrp2|Il6st|Ralb|Tspan1…
GO_REGULATION_OF_ANATOMICAL_STRUCTURE_MORPHOGENESIS	8.88727e-13	2.28581e-10	0.921426	-0.365323	-1.65907	1114	Tlr4|Amelx|Col4a6|Epha5|Sema3a|Sema3e|Cpne4|Col1a2|Msn|Tspan12|Rhoj|Lgr6|Ephb6|Cpne9|Wnt5a|Col3a1|Tenm3|Sema3d|Col1a1|Robo1|Lingo2|Akap13|Nog|Angpt1|Sema5b|Lpar1|Ednra|Cd36|Pak3|Col4a5|Bmp5|Fn1|Bhlhb9|Rhoq|Col2a1|Sash1|Marcks|Lzts1|Hdac9|Pdlim5|Postn|Epha6|Rspo3|Cdh1|Thbs2|Epha7|Anxa1|Ccbe1|Arhgap15|Osr1|Nrp1|Slit2|Bcl11a|Rtn4|Vill|Wnt7b|Egfr|Rap2b|Cdc42se2|Dscam|Col5a2|Wwtr1|Robo2|Dcc|Bmp7|Cx3cr…
GO_RECEPTOR_BINDING	3.32515e-14	2.10984e-11	0.965328	-0.365301	-1.67002	1234	Tlr4|Dmp1|Ostn|Amelx|Col4a6|Epha5|Sema3a|Fam3c|Sema3e|Col1a2|Msn|Npnt|Gdf11|Trp63|Igf2|Gstk1|Ephb6|Ar|Edil3|Mmp14|Wnt5a|Mmp15|Col3a1|Tenm3|Il33|Sema3d|Col1a1|Cav2|Lingo2|Wls|Adamts5|Angpt1|Sema5b|Efnb2|Cspg5|Col4a5|Bmp5|Fbn1|Lamb1|Apol8|Igf1|Il15|Fn1|Gfap|Jakmip1|Dpp4|Cpe|Gabra2|Col2a1|Gja1|Gabra3|Epha6|Rspo3|Alcam|Epha7|Anxa1|Adamts1|Dtx4|Slit2|Bmp6|Acot1|Adcy8|Wnt7b|Lama4|Egfr|Inhbb|Cpne2|Adcya…
GO_ENDOCYTIC_VESICLE	3.19432e-06	7.64258e-05	0.627257	-0.407105	-1.68137	298	Tlr4|Cpne4|Rab7b|Wnt5a|Wls|Lpar1|Cd36|Dpp4|Rab31|Wnt7b|Egfr|Lrp4|Fzd2|Myo6|Frmpd4|Rab11a|Itgb1|Amot|Stab1|Sh3gl3|Ralb|Gpr161|Ngfr|Tlr3|Stx7|Gria3|Tsku|Rabep1|Smo|Cacng4|Hspa4|Golim4|Hspa4l|Itgb3|Fap|Kif5b|Lamp2|Clvs2|Sh3kbp1|Cd180|Kif5c|Rab39|Rab32|Erbb2|Rab22a|Hbegf|Cubn|H2-Q1|Wnt4|Mtss1|Dlg2|Rab8b|Eps15|Erbb4|Itga8|Hsp90aa1|Kifc3|Cd74|Rala|Myo1e|Lrrc32|Ap1s2|Lrp1b|Lrrc9|Rab9|Hspa9|Atg5|Tlr13|Fr…
GO_RESPONSE_TO_ALCOHOL	2.94464e-07	1.08195e-05	0.674963	-0.397514	-1.68774	406	Col4a6|Cps1|Col1a2|Msn|Gdf11|Igf2|Oxtr|Aldh1a1|Mmp14|Wnt5a|Mmp15|Col3a1|Col1a1|Adamts5|Aldh1a7|Col4a5|Igf1|Hmgcs1|Il15|Npy1r|Maob|Col2a1|Postn|Cdh1|Anxa1|Adamts1|Gjb2|Slit2|Wnt7b|Egfr|Adcyap1|Col5a2|Socs2|Bmp7|Lrp4|Shh|Fzd2|Abat|Igfbp2|Itgb1|Nr2f1|Htr1b|Rbp4|Ghr|Inhba|Aldh1a2|Adcy2|Kcnc2|Sstr2|Glra2|Oprk1|Slc6a13|Sstr1|Eps8|Epas1|Col4a4|Arg1|Fosb|Sik1|Brca1|Fos|Oprl1|Ptn|Gsn|Ppargc1a|Kcnc4|Bmp4|S…
GO_SYSTEM_PROCESS	4.10155e-14	2.10984e-11	0.965328	-0.368512	-1.68864	1267	Akr1c13|Tlr4|Col4a6|Epha5|Ttn|Cps1|Col1a2|Msn|Gdf11|Kcnu1|Igf2|Rpe65|Ephb6|Oxtr|Aldh1a1|Aqp4|Rps6ka6|Mmp14|Corin|Mmp15|Col3a1|Col1a1|Gpr179|Akap13|Fabp7|Angpt1|Sema5b|Kcnj10|Aldh1a7|Kcnq5|Ednra|Grm5|Cd36|Scpep1|Olfr658|Col4a5|Aff3|Lamb1|Igf1|Il15|Npy1r|Serpinb8|Jakmip1|Htr7|Bhlhb9|Gabra2|Col2a1|Nav3|Pdlim5|Postn|Gja1|Gabra3|Epha6|Plk2|Bche|Cdh1|Epha7|Pde1b|Gjb2|Chrm3|Hmcn1|Slc9a2|Slc2a5|Slit2|Slc…
GO_CARDIOVASCULAR_SYSTEM_DEVELOPMENT	3.79196e-12	7.50224e-10	0.887075	-0.376754	-1.69002	906	Col4a6|Armc4|Epha5|Sema3a|Ttn|Sema3e|Cps1|Col1a2|Tspan12|Fgfrl1|Hpgd|Rhoj|Ephb6|Oxtr|Aldh1a1|Rps6ka6|Mmp14|Wnt5a|Mmp15|Col3a1|Tenm3|Sema3d|Slitrk5|Col1a1|Robo1|Akap13|Adamts5|Angpt1|Sema5b|Ndst4|Aldh1a7|Efnb2|Ednra|Hopx|Col4a5|Fbn1|Fn1|Npy1r|Dpp4|Cpe|Rhoq|Col2a1|Marcks|Klf5|Hdac9|Pdlim5|Gja1|Epha6|Rspo3|Cdh1|Epha7|Adamts1|Ccbe1|Bicc1|Osr1|Nrp1|Slc9a2|Slit2|Frem2|Rtn4|Wnt7b|Csrp2|Lama4|Egfr|Fhod3|…
GO_NEUROLOGICAL_SYSTEM_PROCESS	4.04407e-11	5.20067e-09	0.851339	-0.379354	-1.6902	810	Col4a6|Epha5|Ttn|Col1a2|Igf2|Rpe65|Ephb6|Oxtr|Aldh1a1|Rps6ka6|Mmp14|Mmp15|Col3a1|Col1a1|Gpr179|Fabp7|Sema5b|Kcnj10|Aldh1a7|Kcnq5|Ednra|Grm5|Cd36|Olfr658|Col4a5|Aff3|Lamb1|Igf1|Npy1r|Serpinb8|Jakmip1|Bhlhb9|Gabra2|Col2a1|Nav3|Gabra3|Epha6|Plk2|Bche|Cdh1|Epha7|Pde1b|Gjb2|Hmcn1|Gjd2|Adcy8|Egfr|Adcyap1|Col5a2|Cx3cr1|Slc1a6|Clic4|Fzd2|Kcnd3|Epha4|Myo6|Tgfbi|Grm3|Rab3c|Dnajc15|Myo1b|Tac1|Itgb1|Nr2f1|So…
GO_TISSUE_DEVELOPMENT	1.18518e-16	2.03219e-13	1.04763	-0.367454	-1.69234	1450	Akr1c13|Tlr4|Dmp1|Amelx|Phex|Col4a6|Epha5|Sema3a|Ttn|Sema3e|Cps1|Col1a2|Msn|Tspan12|Npnt|Gdf11|Trp63|Myh15|Col12a1|Gstk1|Lgr6|Rpe65|Ephb6|Aldh1a1|Chsy3|Mmp14|Wnt5a|Mmp15|Col3a1|Tenm3|Sema3d|Col1a1|Cav2|Wls|Akap13|Nog|Ano5|Sema5b|Man2a1|Aldh1a7|Efnb2|Ednra|Pak3|Col4a5|Bmp5|Lamb1|Igf1|Hmgcs1|Fn1|Col2a1|Marcks|Klf5|Pdlim5|Postn|Gja1|Epha6|Rspo3|Zfp516|Dhcr24|Cdh1|Epha7|Anxa1|Gjb2|Osr1|Frzb|Nrp1|Slc9…
GO_ORGANIC_ACID_METABOLIC_PROCESS	3.59378e-11	4.7401e-09	0.851339	-0.37973	-1.69239	824	Akr1c13|Tdo2|Agmo|Cps1|Snca|Npl|Slco1a5|Hs3st5|Pnp|Prdx4|Ahcyl2|Hpgd|Aldh1a1|Chsy3|Adhfe1|Slc16a1|Dars|Tph2|Suclg2|Papss2|Fabp7|Angpt1|Cyp2j6|Ndst4|Aldh1a7|Scpep1|Cspg5|Egln3|Igf1|Acly|Ugp2|Dse|Prps2|Acot1|Bdh2|Chst11|Chst2|Pdha1|Msmo1|Asrgl1|Gad2|Rbp1|Pgm5|Spock3|Pdpn|Slc1a6|Crabp2|Dcn|Sc5d|Slc6a12|Slc26a2|Abat|Acsl4|Csgalnact1|Aspa|Acsl6|Bco2|Prkar2b|Ghr|Pccb|Aldh1a2|Pfkfb3|Folh1|Qdpr|Eno1b|Hs6…
GO_REGULATION_OF_CELLULAR_COMPONENT_MOVEMENT	2.57303e-11	3.67657e-09	0.863415	-0.380496	-1.69686	838	Col4a6|Armc4|Epha5|Sema3a|Sema3e|Col1a2|Msn|Lgr6|Ephb6|Mmp14|Wnt5a|Mmp15|Col3a1|Il33|Sema3d|Col1a1|Robo1|Nog|Ano5|Angpt1|Sema5b|Lpar1|Ednra|Pak3|Col4a5|Bmp5|Lamb1|Igf1|Fn1|Apex1|Col2a1|Sash1|Hdac9|Postn|Epha6|Epha7|Anxa1|Ccbe1|Nrp1|Slit2|Ddr2|P2ry12|Rtn4|Vill|Wnt7b|Lama4|Egfr|Rap2b|Cpne2|Dscam|Gja5|Col5a2|Robo2|Cx3cr1|Lrp4|Pdpn|Shh|Clic4|Dcn|Epha4|Rab11a|Myo1b|Sema6a|Tac1|Myoc|Itgb1|Nr2f1|Amot|Pl…
GO_SYNAPTIC_MEMBRANE	1.54504e-06	4.27295e-05	0.643552	-0.410586	-1.70038	304	Epha5|Ephb6|Tenm3|Grm5|Nt5e|Cpe|Erc2|Gabra2|Lzts1|Pdlim5|Gabra3|Epha6|Lrrtm4|Epha7|Chrm3|Gad2|Kctd12|Lrp4|Kcnd3|Epha4|Grm3|Lrrtm1|Itgb1|Cntnap5a|Neto1|Kcnc2|Glra2|Gria3|Clstn3|Tenm4|Kctd16|Lrfn5|Prr7|Akap5|Kcnc4|Pi4k2b|Dlgap2|Gabbr1|Grik3|Atad1|Shank2|Homer2|Grin2b|Grid1|Gad1|Abr|Synj2|Grip2|Tenm2|Kcna3|Iqsec3|Arhgap32|Tanc2|Cadps|Snph|Kcna2|Dlg2|Cntnap5b|Mpdz|Kctd8|Itga8|Anks1b|Glrb|Lrrc7|Dmd|Sn…
GO_ORGAN_MORPHOGENESIS	5.71028e-12	1.08791e-09	0.887075	-0.380481	-1.70047	856	Amelx|Col4a6|Epha5|Sema3a|Ttn|Sema3e|Col1a2|Msn|Tspan12|Npnt|Fgfrl1|Gdf11|Trp63|Lgr6|Rpe65|Ephb6|Aldh1a1|Chsy3|Rps6ka6|Mmp14|Wnt5a|Mmp15|Col3a1|Tenm3|Sema3d|Col1a1|Spef2|Adamts5|Nog|Man2a1|Ndst4|Aldh1a7|Kcnq5|Efnb2|Col4a5|Fbn1|Lamb1|Npy1r|Cpe|Col2a1|Gja1|Epha6|Cdh1|Epha7|Adamts1|Gjb2|Osr1|Frzb|Nrp1|Slit2|Ddr2|Hhip|Bcl11a|Hccs|Bmp6|Chst11|Frem2|Rtn4|Wnt7b|Lama4|Egfr|Dscam|Gja5|Col5a2|Wwtr1|Perp|Bm…
GO_INTRINSIC_COMPONENT_OF_PLASMA_MEMBRANE	1.4929e-14	1.24446e-11	0.975995	-0.373966	-1.70953	1214	Gm364|Tlr4|Phex|Epha5|Mgl2|Tspan12|Slco1a5|Clca4a|Npnt|Kcnu1|Trpc5|Lgr6|Ephb6|Oxtr|Aqp4|Mmp14|Corin|Steap3|Slc16a1|Mmp15|Tenm3|Slc13a1|Robo1|Cav2|Steap4|Cd55|Kcnj10|Kcnq5|Lpar1|Efnb2|Ednra|Grm5|Cd36|Cspg5|Kcnt2|Il15|Npy1r|Htr7|Mrc2|Tnfrsf21|Gabra2|Ntng2|Trpc4|Slc39a12|Gja1|Gabra3|Epha6|Alcam|Epha7|Chrm3|Slc9a2|Slc2a5|Ddr2|Hhip|P2ry12|Slc26a7|Mdga2|Adcy8|Egfr|Dscam|Lpar4|Gja5|Col25a1|Robo2|Dcc|Per…
GO_G_PROTEIN_COUPLED_RECEPTOR_SIGNALING_PATHWAY	1.35456e-08	7.18333e-07	0.74774	-0.400676	-1.71357	466	Akr1c13|Msn|Ahcyl2|Hpgd|Lgr6|Oxtr|Tenm3|Gpr179|Akap13|Dgkb|Lpar1|Ednra|Grm5|Olfr658|Npy1r|Htr7|Cpe|Gabra2|Gabra3|Anxa1|Cish|Chrm3|Frzb|P2ry12|Adcy8|Adcyap1|Lpar4|Gpr45|Cx3cr1|Lrp4|Pth1r|Fzd2|Xpr1|Sfrp4|Adra1b|Grm3|Tac1|Sorcs3|Htr1b|Prex1|Adcy5|Gpr161|Gpr165|Adcy2|Sstr2|Glra2|Hcrtr2|Oprk1|Htr2c|Trpm6|Sstr1|Car2|Grk5|Fcna|Aplnr|Ednrb|Oprl1|Calcrl|Rdh11|Smo|Lpar6|Gpr37|Gpr34|Gna12|Sst|Plcb3|Pdgfra|G…
GO_CELLULAR_RESPONSE_TO_ACID_CHEMICAL	9.1636e-06	0.000178551	0.593325	-0.428119	-1.71669	227	Akr1c13|Col4a6|Epha5|Cps1|Col1a2|Ephb6|Aldh1a1|Wnt5a|Col3a1|Col1a1|Adamts5|Aldh1a7|Col4a5|Hmgcs1|Fn1|Col2a1|Epha6|Epha7|Adamts1|Brinp2|Osr1|Adnp2|Adcy8|Wnt7b|Egfr|Col5a2|Fzd2|Epha4|Adcy5|Aldh1a2|Adcy2|Pdgfc|Glra2|Epas1|Rragb|Col4a4|Sik1|Pdgfd|Ppargc1a|Mmp2|Adamts9|Hmgcs2|Ranbp6|Erbb2|Yap1|Zeb2|Rarb|Col6a1|Sox10|Gng4|Erbb4|Ptgdr|Rora|Ipo5|Rraga|Col4a2|Akt1|Adamts15|Col4a1|Pax2|Ptgfr|Erbb3|Folr2|E2…
GO_CELL_CELL_SIGNALING	5.3691e-11	6.42294e-09	0.851339	-0.391102	-1.7274	698	Phex|Cpne4|Snca|Trp63|Lgr6|Cdh10|Ar|Wnt5a|Slitrk5|Wls|Cdh11|Sema5b|Kcnq5|Efnb2|Grm5|Syt16|Il15|Htr7|Gabra2|Gja1|Gabra3|Anxa1|Gjb2|Chrm3|Nrp1|Gjd2|Wnt7b|Gad2|Ildr2|Adcyap1|Gja5|Slc6a9|Lrp4|Slc1a6|Hcn2|Shh|Fzd2|Kcnd3|Slc6a12|Adra1b|Fcrls|Grm3|Rab3c|Tac1|Itgb1|Stab1|Htr1b|Inhba|Nrp2|Slc6a20a|Kcnc2|Sstr2|Glra2|Slc32a1|Cacnb2|Hcrtr2|Shc3|Oprk1|Htr2c|Gria3|Slc6a13|Sstr1|Siglech|Clstn3|Slc1a1|Cnp|Slc1a4…
GO_SEX_DIFFERENTIATION	2.62057e-06	6.57572e-05	0.627257	-0.419872	-1.73004	286	Akr1c13|Dach2|Tlr4|Prdx4|Trp63|Lgr6|Ar|Mmp14|Wnt5a|Mmp15|Adamts5|Bmp5|Hmgcs1|Dhcr24|Adamts1|Gjb2|Osr1|Slit2|Bmp6|Wnt7b|Inhbb|Adcyap1|Robo2|Lrp4|Shh|Bmpr1b|Fndc3b|Frmpd4|Dnajc15|Rbp4|Inhba|Tlr3|Immp2l|Prdx1|Tsku|Basp1|Bmp4|Idh1|Kit|Lhx9|Hsd17b4|Pdgfra|Adamts9|Nupr1|Hmgcs2|Ctnnb1|Pbx3|Cd180|Pla2g4a|Ncoa4|Srd5a1|Bcl2|Fgf7|Bcl2l2|Wnt4|Tox2|Slit1|Ctnna2|Sox10|Sox8|Vgf|Adcyap1r1|Tiparp|Irx5|Asb1|Lrrc32…
GO_SMALL_MOLECULE_BIOSYNTHETIC_PROCESS	1.09868e-07	4.45009e-06	0.704976	-0.409038	-1.73167	396	Akr1c13|Agmo|Cps1|Pnp|Aldh1a1|Akr1b8|Aldh1a7|Cspg5|Sqle|Hmgcs1|Acly|Cyp51|Ugp2|Rfk|Dse|Dhcr24|Akr1b7|Prps2|Bdh2|Msmo1|Gad2|Rbp1|Pgm5|Slc1a6|Hsd17b7|Dcn|Sc5d|Abat|Acsl4|Plcg2|Aspa|Rbp4|Aldh1a2|Pfkfb3|Folh1|Eno1b|Slc44a5|Dsel|Idi1|Pnpla8|Dhcr7|Sik1|Brca1|Bgn|Lpl|Ppargc1a|Mthfd2l|Fdft1|Acsl3|Ncan|Ptgds|Cyb5r2|Hsd17b4|Degs1|Scd3|Fads2|Hmgcs2|Insig1|Qk|Lpcat2|Ptgis|Plp1|Impa2|Fabp5|Gad1|Pla2g4a|Glud1|…
GO_NEGATIVE_REGULATION_OF_MULTICELLULAR_ORGANISMAL_PROCESS	8.27021e-14	3.76475e-11	0.954542	-0.383654	-1.73467	989	Serpinb2|Tlr4|Ostn|Col4a6|Epha5|Sema3a|Sema3e|Col1a2|Msn|Hs3st5|Gdf11|Prdx4|Trp63|Lgr6|Ephb6|Wwc1|Oxtr|Chsy3|Rps6ka6|Wnt5a|Col3a1|Il33|Sema3d|Col1a1|Robo1|Lingo2|Nog|Tph2|Rfx4|Angpt1|Sema5b|Lpar1|Col4a5|Bmp5|Igf1|Fn1|Gfap|Tnfrsf21|Col2a1|Itpkb|Gja1|Epha6|Plk2|Cdh1|Thbs2|Epha7|Anxa1|Osr1|Dtx4|Frzb|Nrp1|Slit2|Bcl11a|Wwc2|Trib2|Rtn4|Adcy8|Wnt7b|Egfr|Inhbb|Adcyap1|Gja5|Rgs2|Col5a2|Robo2|Rnf128|Dcc|Bm…
GO_MONOCARBOXYLIC_ACID_METABOLIC_PROCESS	2.70105e-08	1.31077e-06	0.733762	-0.407463	-1.7367	431	Akr1c13|Agmo|Snca|Slco1a5|Prdx4|Hpgd|Aldh1a1|Slc16a1|Fabp7|Cyp2j6|Aldh1a7|Scpep1|Cspg5|Egln3|Igf1|Acly|Dse|Acot1|Bdh2|Pdha1|Msmo1|Gad2|Rbp1|Pgm5|Pdpn|Slc1a6|Crabp2|Dcn|Sc5d|Abat|Acsl4|Acsl6|Bco2|Prkar2b|Ghr|Pccb|Aldh1a2|Pfkfb3|Eno1b|Dsel|Ugt8a|Phyh|Pnpla8|Epas1|Prdx1|Pank1|Sik1|Brca1|Bgn|Pon3|Lpl|Dbt|Ppargc1a|Ogdhl|Crem|Acsl3|Ncan|Ddo|Ptgds|Abhd5|Idh1|Ptgr2|Hsd17b4|Degs1|Scd3|Fads2|Qk|Atp8b1|Ptgi…
GO_REGULATION_OF_SYSTEM_PROCESS	6.60649e-09	3.99809e-07	0.761461	-0.402867	-1.73864	511	Sema3a|Sema3e|Cps1|Npnt|Gdf11|Ahcyl2|Trpc5|Oxtr|Corin|Tenm3|Sema3d|Akap13|Cyp2j6|Grm5|Scpep1|Hopx|Igf1|Npy1r|Tnfrsf21|Trpc4|Gja1|Chrm3|Slc9a2|Bmp6|Adcy8|Csrp2|Inhbb|Adcyap1|Gja5|Rgs2|Abi3bp|Adk|Hcn2|Kcnd3|Adra1b|Grm3|Acpp|Tac1|Abat|Mybpc1|Inhba|Adcy5|Il6st|Adcy2|Atp1a2|Sstr2|Glra2|Cacnb2|Ngfr|Shc3|Oprk1|Htr2c|Ptpro|Nos1ap|Tshz2|Epas1|Sgk2|Slc1a1|Tenm4|Mlip|Dapk1|Prkg2|Ednrb|Oprl1|Dsg2|Ppargc1a|Ca…
GO_SENSORY_ORGAN_DEVELOPMENT	5.10804e-10	4.60978e-08	0.801216	-0.39998	-1.73925	567	Col4a6|Epha5|Col1a2|Tspan12|Gdf11|Myh15|Rhoj|Lgr6|Rpe65|Ephb6|Aldh1a1|Wnt5a|Col3a1|Tenm3|Col1a1|Nog|Man2a1|Aldh1a7|Kcnq5|Col4a5|Fbn1|Lamb1|Smoc2|Rhoq|Gabra2|Col2a1|Gja1|Gabra3|Epha6|Epha7|Gjb2|Osr1|Frzb|Nrp1|Ddr2|Bcl11a|Bmp6|Frem2|Wnt7b|Egfr|Dscam|Col5a2|Bmp7|Lrp4|Hcn2|Shh|Clic4|Bmpr1b|Fzd2|Epha4|Sfrp4|Rcn1|Rbp4|Inhba|Nrp2|Lrp10|Aldh1a2|Mab21l2|Frem1|Meis2|Fat4|Fscn1|Col8a2|Trpm6|Nkd1|Slc4a10|Tsh…
GO_REGULATION_OF_ANATOMICAL_STRUCTURE_SIZE	4.3522e-09	2.98503e-07	0.761461	-0.4022	-1.74115	521	Epha5|Sema3a|Sema3e|Cps1|Msn|Kcnu1|Ephb6|Oxtr|Aqp4|Wnt5a|Tenm3|Sema3d|Ano5|Sema5b|Ednra|Scpep1|Pak3|Fn1|Npy1r|Htr7|Gja1|Epha6|Epha7|Chrm3|Nrp1|Rab31|Slit2|Bcl11a|Rtn4|Vill|Adcy8|Wnt7b|Fhod3|Dscam|Adcyap1|Gja5|Rgs2|Dcc|Crabp2|Epha4|Slc6a12|Adra1b|Rab11a|Lima1|Rab3c|Sema6a|Amot|Htr1b|Prex1|Nrp2|Adcy5|Adcy2|Spg20|Atp1a2|Shc3|Dpysl3|Pycard|Slc6a13|Sod2|Eps8|Epas1|Wipf1|Cdc42ep1|Cyfip1|Slc12a7|Prkg2|E…
GO_RESPONSE_TO_NUTRIENT	7.01208e-06	0.000143135	0.610527	-0.43977	-1.74274	208	Akr1c13|Col4a6|Col1a2|Aldh1a1|Slc16a1|Col3a1|Col1a1|Adamts5|Agl|Aldh1a7|Col4a5|Igf1|Hmgcs1|Il15|Col2a1|Postn|Bche|Adamts1|Ttpa|Col5a2|Bmp7|Fzd2|Igfbp2|Acsl4|Itgb1|Acsl6|Tnfrsf11b|Tfrc|Aldh1a2|Slc6a20a|Sstr2|Cp|Sstr1|Col4a4|Arg1|Brca1|Ptn|Arsb|Gsn|Acsl3|Sst|Adamts9|Oxct1|Spp1|Hmgcs2|Eif2ak2|Mog|Heph|Cat
GO_BIOLOGICAL_ADHESION	1.04971e-13	3.76475e-11	0.954542	-0.387972	-1.74577	945	Amelx|Fbln7|Arhgap6|Col4a6|Epha5|Col1a2|Msn|Clca4a|Npnt|Fgfrl1|Col12a1|Cdh10|Ephb6|Edil3|Mmp14|Mmp15|Col3a1|Tenm3|Col1a1|Robo1|Msln|Pcdh17|Cdh11|Angpt1|Sema5b|Pcdhgb7|Efnb2|Cd36|Col4a5|Lamb1|Nt5e|Il15|Fn1|Islr|Dpp4|Emilin1|Col2a1|Marcks|Itpkb|Postn|Epha6|Cdh1|Thbs2|Alcam|Epha7|Anxa1|Nrp1|Astn1|Ddr2|Bcl11a|P2ry12|Frem2|Col6a2|Wnt7b|Lama4|Egfr|Rap2b|Pgm5|Dscam|Col6a3|Col5a2|Robo2|Dcc|Perp|Bmp7|Cx3c…
GO_SYNAPSE_ORGANIZATION	6.42947e-06	0.000134444	0.610527	-0.432106	-1.74614	237	Col4a6|Sema3a|Sema3e|Col1a2|Snca|Wnt5a|Col3a1|Sema3d|Col1a1|Pcdh17|Pak3|Col4a5|Lamb1|Col2a1|Lrrtm4|Cdh1|Chd3|Wnt7b|Egfr|Dscam|Col5a2|Lrp4|Fzd2|Rab3c|Lrrtm1|Pcdh18|Glra2|Cacnb2|Clstn3|Pdzrn3|Col4a4|Pcdh19|Ctnnb1|Pkp4|Colq|Shank2|Sdk1|Rab39|Chd5|Cacnb1|Erbb2|Sdk2|Cntn1|Dlg2|Nrg1|Erbb4|Glrb|Elfn1|Dmd|Pcdhgc5|Shank1|F2r|Fnta|Col4a2|Il1rapl1|Col4a1|Cdh4|Erbb3|Kirrel|Nlgn1|Atp2b1|Utrn|Tnr|Sema3b|Pcdhac…
GO_CELLULAR_GLUCAN_METABOLIC_PROCESS	0.000908169	0.00748657	0.477271	-0.533835	-1.75563	58	Cps1|Gbe1|Agl|Ppp1r3b|Ppp1r1a|Ugp2|Pgm5|Ppp1r3c|Il6st|Gyg|Ppp1r2|Pygb|Stbd1|Phkb|Calm3|Pgm2|Nhlrc1|Pcdh12|Akt1|Pfkp
GO_METALLOPEPTIDASE_ACTIVITY	6.49289e-05	0.00090806	0.538434	-0.46635	-1.75778	128	Phex|Clca4a|Adamts2|Mmp14|Mmp15|Adamts5|Dpp4|Cpe|Lap3|Adamtsl3|Adamts1|Thsd4|Adamtsl1|Cpxm2|Cpq|Nln|Adamts4|Folh1|Agbl4|Adamtsl4|Mmp2|Aebp1|Adamts17|Adamts9|Stambpl1|Fap|Anpep|Adam9
GO_RESPONSE_TO_MECHANICAL_STIMULUS	5.40328e-07	1.84069e-05	0.659444	-0.428167	-1.75902	277	Tlr4|Casp1|Col4a6|Ttn|Col1a2|Igf2|Mmp14|Mmp15|Col3a1|Col1a1|Ano5|Angpt1|Ednra|Col4a5|Igf1|Col2a1|Postn|Gja1|Slc9a2|Bmp6|Csrp2|Inhbb|Col5a2|Slc1a6|Dcn|Frmpd4|Igfbp2|Itgb1|Cntnap5a|Atp1a2|Kcnc2|Ngfr|Meis2|Tlr3|Epas1|Col4a4|Fosb|Sik1|Tsku|Il13ra2|Fos|Foxp2|Angpt2|Kcnc4|Bmp4|Kit|Eif2ak2|Kcnj2|Ctnnb1|Strc|Atp8b1|Cd180|Piezo2|Asic2|Kcna3|Mag|Ano4|Kcna2|Cntnap5b|Sox10|Ptgs1|Dennd5a|Ano1|Actg1|Dmd|Shank1…
GO_MYELIN_SHEATH	3.23334e-06	7.70013e-05	0.627257	-0.433005	-1.75906	249	Msn|Car13|Prdx4|Akr1b8|Gfap|Akr1b7|Pllp|Pdha1|Egfr|Tubb2a|Ermn|Myo1b|Itgb1|Cntnap5a|Ralb|Atp1a2|Eno1b|Dpysl3|Fscn1|Cd59a|Car2|Cnp|Prdx1|Gjc3|Gsn|Idh3a|Hspa4|Gjc2|Plcb3|Hspa4l|Tppp|Mog|Immt|Anxa2|Plp1|Pmp22|Cldn11|Erbb2|Srd5a1|Nefl|Mag|Got2|Bcl2|Atp6v1a|Tuba4a|Itpr1|Cntn1|Dlg2|Slc25a12|Cntnap5b|Mpdz|Akr1b10|Uchl1|Tspan2|Erbb4|Hsp90aa1|Hspa13|Actg1|Mdh1|Slc25a13|Mbp|Serinc5|Rala|Rap1a|Atp1b1|Rdx|Hs…
GO_CELLULAR_ALDEHYDE_METABOLIC_PROCESS	0.00031766	0.00327463	0.498493	-0.4923	-1.76048	93	Akr1c13|Rpe65|Aldh1a1|Akr1b8|Aldh1a7|Akr1b7|Pdha1|Bco2|Aldh1a2|Dbt|Rdh11|Ogdhl|Aldh7a1|Ddo|Idh1|Dera|Cyp1b1|Glod4|Akr1b10|Oat|Dld|Dlat|Kdm3a|Cacna1g|Aldoart1|Aldoc|Pgd|Rel|Pnkd|Tkt|Glyctk|Cacna1h|Relb|Akr1e1
GO_TISSUE_MORPHOGENESIS	1.26522e-10	1.35589e-08	0.826657	-0.403874	-1.761	603	Col4a6|Epha5|Sema3a|Ttn|Sema3e|Col1a2|Msn|Tspan12|Npnt|Trp63|Lgr6|Rpe65|Ephb6|Aldh1a1|Mmp14|Wnt5a|Mmp15|Col3a1|Sema3d|Col1a1|Wls|Nog|Man2a1|Aldh1a7|Efnb2|Ednra|Pak3|Col4a5|Col2a1|Gja1|Epha6|Rspo3|Epha7|Osr1|Frzb|Nrp1|Slit2|Ddr2|Hhip|Frem2|Wnt7b|Lama4|Egfr|Rap2b|Dscam|Col5a2|Bmp7|Lrp4|Hcn2|Shh|Clic4|Bmpr1b|Fzd2|Epha4|Sfrp4|Itgb1|Mybpc1|Rbp4|Inhba|Nrp2|Aldh1a2|Ralb|Frem1|Fat4|Gpc3|Tmeff2|Epas1|Car2…
GO_REGULATION_OF_CELL_ADHESION	3.43331e-11	4.64762e-09	0.851339	-0.40259	-1.76119	622	Dmp1|Arhgap6|Col4a6|Epha5|Sema3a|Sema3e|Col1a2|Msn|Npnt|Pnp|Igf2|Ephb6|Edil3|Ccdc80|Mmp14|Wnt5a|Mmp15|Col3a1|Sema3d|Col1a1|Angpt1|Cd55|Sema5b|Serpini1|Efnb2|Cd36|Pak3|Col4a5|Igf1|Il15|Smoc2|Fn1|Dpp4|Tnfrsf21|Col2a1|Itpkb|Postn|Epha6|Cdh1|Epha7|Anxa1|Dtx4|Slc9a2|Ddr2|Lama4|Egfr|Dscam|Col5a2|Abi3bp|Adk|Bmp7|Shh|Fzd2|Epha4|Tgfbi|Abat|Igfbp2|Myoc|Itgb1|Prex1|Il6st|Rell2|Cd44|Pycard|Ptpro|Cd59a|Hspd1|…
GO_ALCOHOL_CATABOLIC_PROCESS	0.00105648	0.00824667	0.45506	-0.543655	-1.7703	54	Akr1c13|Aldh1a1|Gk5|Akr1b8|Aldh1a7|Akr1b7|Mtmr7|Aldh1a2|Trerf1|Pnpla8|Aldh7a1|Smpdl3a|Impa2|Synj2|Akr1b10
GO_G_PROTEIN_COUPLED_RECEPTOR_ACTIVITY	3.72768e-06	8.53537e-05	0.627257	-0.446297	-1.77523	218	Hpgd|Lgr6|Oxtr|Gpr179|Lpar1|Ednra|Grm5|Olfr658|Npy1r|Htr7|Chrm3|Frzb|P2ry12|Lpar4|Gpr45|Cx3cr1|Pth1r|Fzd2|Xpr1|Sfrp4|Adra1b|Grm3|Sorcs3|Htr1b|Gpr161|Gpr165|Sstr2|Hcrtr2|Oprk1|Htr2c|Sstr1|Aplnr|Ednrb|Oprl1|Calcrl|Smo|Lpar6|Gpr37|Gpr34|Pdgfra|Gabbr1|Cckbr|Grik3|Fzd6|Adgre1|Adgra1|Adgra2|Hcar1|Gpr182|Hrh1|Pdgfrl|Ramp1|Gpr88|Gpr3|Adcyap1r1|Adgrb3|Gpr62|Sorcs1|Gprc5b|Gabbr2|F2r|Ptgdr|Adgrd1|Gpr17|Rora…
GO_CELL_MORPHOGENESIS_INVOLVED_IN_NEURON_DIFFERENTIATION	1.00956e-09	8.37612e-08	0.788187	-0.416213	-1.78206	462	Epha5|Sema3a|Sema3e|Msn|Lrrc55|Cdh10|Ephb6|Wnt5a|Tenm3|Sema3d|Slitrk5|Robo1|Lingo2|Nog|Cdh11|Sema5b|Efnb2|Pak3|Lamb1|Dcx|Ntng2|Epha6|Alcam|Epha7|Nrp1|Slit2|Bcl11a|Adcy8|Wnt7b|Egfr|Dscam|Col25a1|Robo2|Dcc|Bmp7|Lrp4|Slc1a6|Shh|Clic4|Bmpr1b|Epha4|Tril|Rab3c|Sdc2|Sema6a|Itgb1|Prex1|Nrp2|Ngfr|Dpysl3|Ptpro|Tenm4|Cnp|Lrfn5|Cyfip1|Sik1|Tsku|Slitrk3|Ntn1|Nras|Kit|Lhx9|Notch2|Flrt2|Foxd1|Kidins220|Kif5b|Fz…
GO_TISSUE_REMODELING	3.84984e-05	0.00058075	0.557332	-0.477759	-1.79045	123	Epha5|Sema3a|Sema3e|Lgr6|Ephb6|Mmp14|Mmp15|Sema3d|Tph2|Gja1|Epha6|Rspo3|Epha7|Anxa1|Csrp2|Gja5|Lrp4|Pth1r|Epha4|Htr1b|Epas1|Arg1|Bgn|Rassf2|Foxc2|Notch2
GO_APPENDAGE_DEVELOPMENT	1.46008e-06	4.11446e-05	0.643552	-0.45491	-1.80581	217	Col4a6|Sema3a|Sema3e|Col1a2|Trp63|Aldh1a1|Wnt5a|Col3a1|Sema3d|Col1a1|Nog|Aldh1a7|Col4a5|Fbn1|Aff3|Smoc2|Col2a1|Gja1|Osr1|Chst11|Wnt7b|Gja5|Col5a2|Bmp7|Lrp4|Shh|Bmpr1b|Crabp2|Nr2f1|Alx4|Aldh1a2|Gpc3|Smoc1|Col4a4|Msx1|Sox4|Pcsk5|Bmp4|Itga6|Gna12|Thbs1|Notch2|Fzd6|Sox11|Ctnnb1|Fras1|Pbx3|Fgfr2|Pam|Tfap2a|Rarb|Mycn|Sox10|Fmn1|Sox8|Zfp72
GO_CENTRAL_NERVOUS_SYSTEM_DEVELOPMENT	1.14124e-17	4.3533e-14	1.08644	-0.398604	-1.80731	1058	Tlr4|Col4a6|Armc4|Epha5|Sema3a|Klhl1|Sema3e|Col1a2|Gdf11|Cdh10|Ephb6|Oxtr|Aldh1a1|Rps6ka6|Wnt5a|Col3a1|Tenm3|Sema3d|Slitrk5|Col1a1|Robo1|Spef2|Wls|Nog|Fabp7|Rfx4|Pcdh17|Cdh11|Sema5b|Kcnj10|Serpini1|Ndst4|Aldh1a7|Lpar1|Col4a5|Aff3|Lamb1|Nt5e|Hmgcs1|Dcx|Maob|Gfap|Gabra2|Col2a1|Nav3|Trpc4|Marcks|Gabra3|Epha6|Cdh1|Epha7|Chd3|Nrp1|Slit2|Bcl11a|Rtn4|Mdga2|Wnt7b|Egfr|Dscam|Adcyap1|Col5a2|Robo2|Dcc|Cx3cr…
GO_RESPONSE_TO_CORTICOSTEROID	5.3967e-06	0.000116153	0.610527	-0.462114	-1.81271	190	Akr1c13|Col4a6|Cps1|Col1a2|Gdf11|Wnt5a|Col3a1|Col1a1|Tph2|Agl|Col4a5|Igf1|Hmgcs1|Fn1|Maob|Col2a1|Bche|Anxa1|Slit2|Bmp6|Adcyap1|Col5a2|Igfbp2|Htr1b|Pfkfb3|Gpr165|Sstr2|Shc3|Epas1|Sgk2|Col4a4|Rest|Arg1|Fosb|Fos|Bmp4|Nras|Ptgds|Notch2|Hmgcs2|Fbxo32|Adam9|Shc1|Pla2g4a|Pam|Srd5a1|Nefl|Bcl2|Slit1|Ptgs1|Bdh1|Casp7|Agtr2|Adm|Col4a2|Calm3|Acsbg1|Col4a1|Anxa3|Acvr1|Atp2b1|Sparc|Aif1l|Aldoart1|Sgk3|Junb|Ntr…
GO_RENAL_SYSTEM_PROCESS	0.000105716	0.00132312	0.538434	-0.509278	-1.82119	93	Akr1c13|Kcnu1|Aqp4|Ednra|Gja1|Adcy8|Gja5|Rab11a|Prkar2b|Adcy5|Adcy2|Ptpro|Sulf1|Sgk2|Ednrb|Oprl1|Gsn|Wfs1|Pcsk5|Bmp4|Slc22a6|Cyp4f14|Cyp4f15|Bcl2|Kcnma1|F2r|Myo1e|Sulf2|Agtr2|Lgmn|Prkar2a
GO_TRICARBOXYLIC_ACID_METABOLIC_PROCESS	0.00111253	0.0085442	0.45506	-0.604999	-1.82119	35	Suclg2|Acly|Pdha1|Ghr|Csl|Ogdhl|Idh3a|Idh1|Glud1|Mdh1|Aco1|Sdhc|Dld|Dlat|Fh1|Sdha|Aco2
GO_ISOPRENOID_METABOLIC_PROCESS	9.93887e-05	0.00126236	0.538434	-0.504704	-1.8284	98	Akr1c13|Rpe65|Aldh1a1|Akr1b8|Aldh1a7|Scpep1|Hmgcs1|Akr1b7|Rbp1|Lrp4|Crabp2|Sdc2|Rbp4|Bco2|Aldh1a2|Idi1|Gpc3|Phyh|Lpl|Rdh11|Fdft1|Hmgcs2|Srd5a1|Ppard|Cyp1b1|Akr1b10|Ttr|Hmgcr|Lrp1b|Pde3a|Pdss2|Mvk|Retsat|Stra6
GO_REGULATION_OF_OSSIFICATION	1.98366e-06	5.34239e-05	0.627257	-0.469369	-1.84011	187	Ostn|Npnt|Trp63|Chsy3|Wnt5a|Nog|Tph2|Ano5|Fbn1|Igf1|Smoc2|Gja1|Osr1|Ddr2|Bmp6|Wnt7b|Bmp7|Lrp4|Bmpr1b|Fzd2|Tac1|Il6st|Limd1|Ifitm1|Epas1|Smoc1|Rassf2|Six1|Bmp4|Notch2|Bmp2|Il6ra|Sox11|Ctnnb1|Pbx3|Ddr1|Fgfr2|Prkd3|Pla2g4a|Chsy1|Tfap2a|Bcl2|Wnt4|Sox10|Sox8|Tgfb2|Intu|Rora|Bmp2k|Mgp|Ano6|Lrp1b|Ddx3x|Fam20c|Kl|Acvr1|Cited1|Tmem119|Ptk2|Id2|S1pr1|Tmem64|Ifitm2|Prkd1|Sfrp2|Grem1|Hif1a
GO_ADENYLATE_CYCLASE_INHIBITING_G_PROTEIN_COUPLED_RECEPTOR_SIGNALING_PATHWAY	0.000350833	0.00350851	0.498493	-0.565257	-1.84064	54	Lpar1|Grm5|Npy1r|Chrm3|P2ry12|Adcy8|Grm3|Htr1b|Adcy5|Adcy2|Sstr2|Oprk1|Oprl1|Gpr37|Gabbr1|Aplp1|Grik3|Gnaz|P2ry1|Gnai3|Grm7|S1pr1|Gnai2|Grm1|Chrm2|Grik1|Npr3|Nrros
GO_SULFUR_COMPOUND_BIOSYNTHETIC_PROCESS	2.44382e-06	6.24714e-05	0.627257	-0.469851	-1.84109	186	Hs3st5|Gstk1|Chsy3|Papss2|Angpt1|Ndst4|Cspg5|Acly|Dse|Acot1|Chst11|Chst2|Pdha1|Dcn|Slc26a2|Acsl4|Csgalnact1|Acsl6|Hs6st2|Dsel|Chst3|Chst9|Bgn|Angpt2|B3gat1|Mthfd2l|Acsl3|Ncan|Gstm7|Scd3|Gstm2|Acan|Hs3st4|Them4|Chpf|Acot10|Chsy1|Hs6st3|Elovl7|St3gal6|Hs3st3b1|Scd2|Mtap|Lum|Xylt1|Elovl5|Gstm5|B4galt2|Papss1|Acsbg1|Vangl2|Ogn|Acot2|Gclm|St3gal1|Dld|Dlat|Acot9|Ndst1|Elovl6|Elovl2|Acss2|Acsl5|Acot6|Ex…
GO_ENDOPLASMIC_RETICULUM_GOLGI_INTERMEDIATE_COMPARTMENT_MEMBRANE	0.000104599	0.00131234	0.538434	-0.523545	-1.84174	82	Col4a6|Col1a2|Col3a1|Col1a1|Cd55|Col4a5|Col2a1|Col5a2|Rab2b|Gria3|Cd59a|Stx17|Col4a4|Kdelr3|Tm6sf1|Tmed5|Vmp1|Sec23a|Cln8|Ctsc|Copz2|Surf4|Gorasp1|Col4a2|F8|Col4a1|Folr2|Tmed7|Bet1|Ergic2|Cnih2|Col4a3|Cnih3|Tmed3|Cnih1|Tgfa|Tmed1|F5
GO_CELLULAR_HORMONE_METABOLIC_PROCESS	0.000180111	0.00204523	0.518848	-0.545972	-1.84293	67	Akr1c13|Rpe65|Aldh1a1|Akr1b8|Aldh1a7|Scpep1|Akr1b7|Rbp1|Hsd17b7|Shh|Crabp2|Rbp4|Bco2|Aldh1a2|Ppargc1a|Rdh11|Hsd17b4|Hsd17b11|Srd5a1|Cyp1b1|Wnt4|Akr1b10|Ttr|Tiparp|Scp2
GO_TUBE_DEVELOPMENT	2.62961e-13	7.51484e-11	0.932595	-0.423628	-1.84806	613	Col4a6|Epha5|Sema3a|Sema3e|Cps1|Col1a2|Npnt|Gdf11|Trp63|Lgr6|Adamts2|Ephb6|Oxtr|Aldh1a1|Mmp14|Wnt5a|Mmp15|Col3a1|Sema3d|Col1a1|Akr1b8|Nog|Man2a1|Aldh1a7|Efnb2|Ednra|Hopx|Pak3|Col4a5|Hmgcs1|Col2a1|Man1a|Klf5|Gja1|Epha6|Akr1b7|Epha7|Crispld1|Osr1|Nrp1|Slit2|Ddr2|Hhip|Wnt7b|Lama4|Egfr|Gja5|Col5a2|Robo2|Bmp7|Lrp4|Pdpn|Shh|Clic4|Bmpr1b|Fzd2|Epha4|Eda|Rab3c|Alx4|Rbp4|Nrp2|Aldh1a2|Ralb|Pdgfc|Aard|Fat4|C…
GO_AXON_ENSHEATHMENT	6.12293e-06	0.000129084	0.610527	-0.496668	-1.84832	120	Tenm3|Kcnj10|Lpar1|Tnfrsf21|Pllp|Egfr|Myoc|Cntnap5a|Ugt8a|Fam126a|Tenm4|Gjc3|Hexb|Ntf3|Mal|Qk|Atrnl1|Plp1|Sh3tc2|Pard3b|Pmp22|Cldn11|Erbb2|Tenm2|Ppard|Lama2|Cntn1|Fa2h|Nrg1|Scn3a|Cntnap5b|Mpdz|Tspan2|Erbb4|Mbp|Serinc5|Hexa|Gal3st1|Acsbg1|Pou3f2|Akt1|Erbb3|Cntn4|Pou3f1|Dag1|Cntnap5c|Cd9|Olig2|Afg3l2|Mpp5|Ndrg1|Eif2b2|Sirt3|Nfasc|Cntnap2|Nkx6-2
GO_MONOCARBOXYLIC_ACID_BIOSYNTHETIC_PROCESS	1.32024e-05	0.000246823	0.593325	-0.485403	-1.85177	146	Akr1c13|Agmo|Aldh1a1|Aldh1a7|Cspg5|Acly|Dse|Msmo1|Gad2|Rbp1|Slc1a6|Dcn|Sc5d|Abat|Acsl4|Aldh1a2|Dsel|Pnpla8|Sik1|Brca1|Bgn|Lpl|Acsl3|Ncan|Ptgds|Hsd17b4|Degs1|Scd3|Fads2|Qk|Ptgis|Plp1|Gad1|Tbxas1|Elovl7|Scd2|Fa2h|Ptgs1|Fads1|Scp2|Slc27a2|Hacd3|Cd74|Elovl5|Acadm|Sphk1|Srr
GO_REACTIVE_OXYGEN_SPECIES_METABOLIC_PROCESS	2.81441e-05	0.000440453	0.57561	-0.507072	-1.85964	106	Tlr4|Cps1|Prdx4|Sod3|Maob|Mrc2|Rfk|Frmpd4|Prex1|Tlr3|Sod2|Immp2l|Prdx1|Tsku|Sh3pxd2a|Vav2|Cat|Cd180|Cyp1b1|Bcl2|Pmaip1|Prdx6b|Rora|Lrrc32|Prdx3|Lrrc9|Akt1|Tlr13|Frmpd1|Pax2
GO_RESPONSE_TO_ESTRADIOL	7.08068e-07	2.32229e-05	0.659444	-0.479023	-1.86192	176	Col4a6|Col1a2|Igf2|Oxtr|Aldh1a1|Mmp14|Wnt5a|Mmp15|Col3a1|Col1a1|Aldh1a7|Col4a5|Igf1|Npy1r|Col2a1|Postn|Anxa1|Gjb2|Wnt7b|Egfr|Col5a2|Socs2|Bmp7|Shh|Igfbp2|Nr2f1|Ghr|Aldh1a2|Sstr2|Slc6a13|Sstr1|Epas1|Col4a4|Brca1|Oprl1|Ptn|Ppargc1a|Bmp4|Pdgfa|Pdgfra|Ctnnb1|Cat|Slc6a11|Pam|Erbb2|Srd5a1|Ptgs1|Bdh1|Erbb4|Adcyap1r1|Casp7
GO_REGULATION_OF_CYTOKINE_SECRETION	1.69371e-05	0.000298749	0.57561	-0.495429	-1.86252	124	Tlr4|Casp1|Msn|Lgr6|Wnt5a|Il33|Angpt1|Fn1|Tnfrsf21|Postn|Anxa1|Nlrp10|Frmpd4|Tlr3|Pycard|Anxa4|Fcna|Tsku|Foxp2|Panx1|Angpt2|Lpl|Kit|Cd180|Gpam|F2r|Lrrc32|Agtr2|Rdx|Lgr5|Lrrc9|Fbln1|Atg5|Tlr13|Frmpd1|H2-Eb1|Rasgrp3|H2-Ab1
GO_EXTRACELLULAR_SPACE	1.69257e-17	4.3533e-14	1.07687	-0.415569	-1.86645	927	Serpinb2|Tlr4|Ostn|Col4a6|Sema3a|Sema3e|Col1a2|Msn|Snca|Clca4a|Gdf11|Prdx4|Igf2|Col12a1|Sh3bgrl|Adamts2|Cpne9|Aga|Wnt5a|Col3a1|Il33|Sema3d|Col1a1|Akr1b8|Adamts5|Nog|Msln|Fabp7|Angpt1|Serpini1|Cd36|Col4a5|Bmp5|Fbn1|Sod3|Lamb1|Apol8|Itih2|Igf1|Il15|Fn1|Serpinb8|Dpp4|Cilp2|Cpe|Ppp1r1a|Col2a1|Postn|Serpind1|Akr1b7|Bche|Fstl1|Anxa1|Adamts1|Ccbe1|Frzb|Nrp1|Slit2|Ddr2|Bmp6|Frem2|Col6a2|Mdga2|Wnt7b|Lama4…
GO_FORMATION_OF_PRIMARY_GERM_LAYER	6.66438e-06	0.000138232	0.610527	-0.490258	-1.86704	141	Col4a6|Epha5|Col1a2|Col12a1|Ephb6|Mmp14|Wnt5a|Mmp15|Col3a1|Col1a1|Wls|Nog|Col4a5|Lamb1|Fn1|Col2a1|Epha6|Epha7|Col5a2|Bmp7|Bmpr1b|Epha4|Itgb1|Inhba|Col4a4|Foxc2|Six1|Bmp4|Mmp2|Tlx3|Itgb3|Ctnnb1|Fgfr2|Txnrd3|Txnrd1|Nr4a2|Col6a1|Eya4|Kif16b|Itga8|Col8a1|Col4a2|Col4a1|Pax2|Acvr1|Itga11|Tal1|Ephb4|Nr4a3|Exoc4|Atoh8
GO_FOREBRAIN_DEVELOPMENT	1.4637e-11	2.32024e-09	0.863415	-0.436883	-1.87285	470	Col4a6|Epha5|Sema3a|Sema3e|Col1a2|Ephb6|Oxtr|Aldh1a1|Wnt5a|Col3a1|Sema3d|Slitrk5|Col1a1|Robo1|Nog|Fabp7|Rfx4|Sema5b|Ndst4|Aldh1a7|Lpar1|Col4a5|Lamb1|Dcx|Col2a1|Epha6|Cdh1|Epha7|Chd3|Nrp1|Slit2|Bcl11a|Rtn4|Wnt7b|Egfr|Adcyap1|Col5a2|Robo2|Cx3cr1|Lrp4|Shh|Bmpr1b|Epha4|Nr2f1|Cntnap5a|Inhba|Nrp2|Aldh1a2|Crtac1|Kcnc2|Sstr2|Slc32a1|Dpysl3|Fat4|Sstr1|Slc4a10|Epas1|Col4a4|Satb2|Cnp|Msx1|Tsku|Prkg2|Neurod6…
GO_DIGESTIVE_SYSTEM_DEVELOPMENT	1.09438e-06	3.35089e-05	0.643552	-0.479519	-1.87414	183	Col4a6|Epha5|Cps1|Col1a2|Trp63|Lgr6|Ephb6|Oxtr|Aldh1a1|Wnt5a|Col3a1|Col1a1|Wls|Aldh1a7|Col4a5|Hmgcs1|Col2a1|Klf5|Epha6|Epha7|Egfr|Col5a2|Shh|Epha4|Alx4|Aldh1a2|Pdgfc|Fat4|Slc4a10|Epas1|Col4a4|Ednrb|Six1|Pcsk5|Bmp4|Smo|Itga6|Kit|Notch2|Pdgfra|Hmgcs2|Cckbr|Sox11|Ctnnb1|Cobl|Fgfr2|Erbb2|Bcl2|Rarb|Sox10|Sox8|Erbb4|Tgfb2|Cdkn1c|Clmp|Lgr5|Col4a2|Vangl2|Stra6|Col4a1|Tgfbr2|Id2|Erbb3|Slc4a8|Ephb4
GO_ANION_CATION_SYMPORTER_ACTIVITY	0.000250207	0.00270392	0.498493	-0.603953	-1.87944	41	Slc13a1|Slc6a9|Slc1a6|Slc6a12|Slc13a4|Slc6a20a|Slc6a13|Slc4a10|Slc1a1|Slc1a4|Slc12a7|Slc1a2|Slc17a6|Slc6a11|Slc13a3|Slc6a15|Slc12a5|Slc23a2|Slc4a8|Slc6a1|Slc20a1|Slc6a17|Slc6a6|Slc4a2|Slc6a5
GO_RESPONSE_TO_PROSTAGLANDIN	0.000514923	0.00469803	0.477271	-0.587801	-1.88288	48	Akr1c13|Adamts5|Hmgcs1|Fn1|Adamts1|Adcy8|Adcy5|Adcy2|Sik1|Adamts9|Hmgcs2|Gng4|Ptgdr|Akt1|Adamts15|Ptgfr|Tnc|Nim1k|Acaca|Tgfbr3|P2ry6|Yy1|Gnas|Sfrp1|Adamts8|Akr1c14
GO_COLLAGEN_BINDING	2.98279e-05	0.000459385	0.57561	-0.53291	-1.8854	83	Col4a6|Col1a2|Col3a1|Col1a1|Pak3|Col4a5|Fn1|Mrc2|Col2a1|Ccbe1|Ddr2|Col5a2|Abi3bp|Dcn|Tgfbi|Itgb1|Antxr1|Rell2|Cd44|Col4a4|Bgn|Mrc1|Thbs1|Pdgfa|C1qtnf1|Ddr1|Adam9|Smad7|Pcolce|Nid2|Nid1
GO_GLIOGENESIS	1.12284e-07	4.5124e-06	0.704976	-0.473986	-1.888	220	Tlr4|Epha5|Ephb6|Mmp14|Mmp15|Tenm3|Kcnj10|Lpar1|Lamb1|Fn1|Dcx|Gfap|Trpc4|Epha6|Cdh1|Epha7|Anxa1|Dtx4|P2ry12|Rtn4|Egfr|Shh|Epha4|Myoc|Tenm4|Cnp|Sox4|Gsn|Smo|Nras|Hexb|Notch2|Sox11|Ctnnb1|Plp1|Sh3tc2|Pard3b|Erbb2|Tenm2|Sox6|Tfap2a|Dtx1|Cdk5r2|Lama2|Wasf3|Cntn1|Fa2h|Nrg1|Sox10|Tspan2|Sox8|Zfp488|Erbb4|Olig1|Tgfb2|Hexa|P2ry1|Pou3f2|Akt1|Prdm8|Pax2|Sox5|Cdh4|Id2|Erbb3|Tal1|Csk|Nlgn1|Ephb4|Cntn4|Metrn|…
GO_NEGATIVE_CHEMOTAXIS	6.9701e-05	0.000958669	0.538434	-0.567813	-1.90176	64	Epha5|Sema3a|Sema3e|Ephb6|Wnt5a|Sema3d|Robo1|Sema5b|Epha6|Epha7|Slit2|Robo2|Epha4|Sema6a|Pdgfa|Flrt2|Itgb3
GO_AMINO_ACID_IMPORT	0.000433853	0.00416008	0.498493	-0.692272	-1.9078	23	Kcnj10|Slc6a9|Slc1a6|Slc6a20a|Slc6a13|Slc1a1|Slc1a2|Slc17a6|Slc6a11|Cln8
GO_DENDRITE_DEVELOPMENT	1.29512e-06	3.87331e-05	0.643552	-0.500435	-1.90824	145	Epha5|Sema3a|Klhl1|Sema3e|Ephb6|Sema3d|Slitrk5|Pak3|Dcx|Epha6|Epha7|Nrp1|Wnt7b|Dscam|Bmp7|Lrp4|Epha4|Sdc2|Acsl4|Itgb1|Prex1|Nrp2|Slc12a7|Klhl5|Prkg2|Slitrk3|Mcf2|Acsl3|Kidins220|Pkp4|Pak4|Grip2|Dlg2|Ctnna2|Fmn1|Dclk2|Slitrk2|Shank1|Slc12a5
GO_MULTI_MULTICELLULAR_ORGANISM_PROCESS	1.46154e-07	5.82803e-06	0.690132	-0.483225	-1.91109	199	Col4a6|Cps1|Col1a2|Igf2|Hpgd|Oxtr|Corin|Col3a1|Col1a1|Akr1b8|Angpt1|Ednra|Col4a5|Apol8|Igf1|Col2a1|Akr1b7|Gjb2|Ddr2|Nrk|Adcyap1|Col5a2|Shh|Clic4|Tac1|Igfbp2|Acsl4|Itgb1|Nr2f1|Adcy2|Bysl|Epas1|Col4a4|Arg1|Fosb|Tfcp2l1|Fos|Akap5|Angpt2|Dsg2|Pcsk5|Acsl3|Ddo|Hexb|Mmp2|Maged2|Spp1|Ptgis|Ddr1|Thbd|Arsg|Prlr|Pla2g4a|Pam|Vmp1|Ppard|Bcl2|Kpna1|Wnt4|Pgf|Akr1b10|Uprt|Ptgs1|Hexa|Pnoc|Nr2f2|Adm|Prdx3|B4galt2|…
GO_EPITHELIAL_CELL_PROLIFERATION	8.43761e-06	0.000167579	0.593325	-0.515899	-1.91563	113	Epha5|Trp63|Lgr6|Ephb6|Rps6ka6|Mmp14|Wnt5a|Mmp15|Fabp7|Sema5b|Dpp4|Epha6|Epha7|Adk|Shh|Epha4|Col8a2|Cdh13|Bmp4|Kit|Fap|Fgfr2|Ppard|Bcl2l2|Mtss1|Dlg2|Sox10
GO_REGULATION_OF_SYNAPSE_ASSEMBLY	1.12227e-05	0.000213023	0.593325	-0.529585	-1.91741	97	Epha5|Ephb6|Oxtr|Wnt5a|Slitrk5|Lingo2|Bhlhb9|Pdlim5|Epha6|Lrrtm4|Thbs2|Epha7|Slit2|Wnt7b|Robo2|Epha4|Lrrtm1|Tpbg|Cux2|Clstn3|Slitrk3|Six1|Thbs1|Flrt2|Colq|Lingo1|Asic2|Slit1|Lrrn1|Slitrk2|Adgrb3|Adgrb1|Adgrl2|Syndig1|Ptk2|Ube2v1|Ppp1r9b|Nlgn1|Ephb4
GO_RESPIRATORY_SYSTEM_DEVELOPMENT	1.28901e-08	7.05391e-07	0.74774	-0.48037	-1.92348	225	Fgfrl1|Adamts2|Aldh1a1|Mmp14|Wnt5a|Mmp15|Spef2|Nog|Man2a1|Aldh1a7|Hopx|Hmgcs1|Man1a|Crispld1|Hhip|Wnt7b|Lama4|Lrp4|Pdpn|Shh|Bmpr1b|Fzd2|Eda|Rab3c|Rbp4|Aldh1a2|Disp1|Aard|Cp|Gpc3|Epas1|Dhcr7|Arg1|Basp1|Foxp2|Ptn|Six1|Bmp4|Nras|Pdgfa|Notch2|Hmgcs2|Sox11|Ctnnb1|Hydin|Heph|Fgfr2|Loxl1|Yap1|Hs6st3|Rarb|Gpsm2|Fgf7|Thrb|Mycn|Fgf18|Eya4|Sox10|Sox8|Man1a2
GO_OXIDOREDUCTASE_ACTIVITY_ACTING_ON_THE_ALDEHYDE_OR_OXO_GROUP_OF_DONORS_NAD_OR_NADP_AS_ACCEPTOR	0.000348318	0.00349359	0.498493	-0.635831	-1.92814	36	Akr1c13|Aldh1a1|Akr1b8|Aldh1a7|Akr1b7|Pdha1|Aldh1a2|Ogdhl|Aldh7a1
GO_CELLULAR_RESPONSE_TO_MECHANICAL_STIMULUS	2.20894e-06	5.82706e-05	0.627257	-0.515895	-1.93337	123	Tlr4|Casp1|Col4a6|Col1a2|Igf2|Col3a1|Col1a1|Ednra|Col4a5|Col2a1|Gja1|Slc9a2|Bmp6|Col5a2|Frmpd4|Itgb1|Atp1a2|Ngfr|Tlr3|Epas1|Col4a4|Sik1|Tsku|Il13ra2|Bmp4|Kcnj2|Ctnnb1|Cd180|Mag|Sox10|Ptgs1|Lrrc32|Bak1|Lrrc9|Col4a2|Akt1|Tlr13|Col4a1|Frmpd1|Fadd|Itga11
GO_ODONTOGENESIS	3.71622e-06	8.53537e-05	0.627257	-0.519088	-1.93448	114	Amelx|Col4a6|Col1a2|Trp63|Col3a1|Col1a1|Adamts5|Col4a5|Lamb1|Col2a1|Adamts1|Osr1|Bcl11a|Lama4|Col5a2|Perp|Bmp7|Lrp4|Shh|Bmpr1b|Eda|Inhba|Car2|Col4a4|Msx1|Bmp4|Smo|Itga6|Bmp2|Adamts9|Ctnnb1|Fgfr2|Pam|Scn3a|Ctnna2|Bcl11b|Tgfb2|Lrp1b|Slc24a3|Adm|Fam20c|Col4a2|Adamts15|Col4a1
GO_BIOMINERAL_TISSUE_DEVELOPMENT	2.95028e-05	0.000455742	0.57561	-0.553216	-1.93556	80	Dmp1|Amelx|Phex|Col4a6|Col1a2|Lgr6|Col3a1|Col1a1|Ano5|Col4a5|Igf1|Col2a1|Ddr2|Col5a2|Pth1r|Gpc3|Col4a4|Bgn|Ptn|Bmp2|Spp1|Ddr1|Fgfr2
GO_PALATE_DEVELOPMENT	1.3609e-06	4.00028e-05	0.643552	-0.514181	-1.93806	128	Col4a6|Epha5|Col1a2|Gdf11|Ephb6|Wnt5a|Col3a1|Col1a1|Col4a5|Col2a1|Epha6|Epha7|Osr1|Wnt7b|Col5a2|Lrp4|Shh|Bmpr1b|Fzd2|Epha4|Alx4|Inhba|Tshz2|Col4a4|Satb2|Msx1|Bnc2|Insig1|Sox11|Fras1|Tfap2a|Wfikkn2|Dlg2|Prdm16|Sox8|Tiparp|Prrx2|Lrp1b|Col4a2|Tgfbr1|Col4a1|Tgfbr2|Insig2|Ephb4|Csrnp1|Prrx1
GO_REGULATION_OF_COAGULATION	1.9127e-05	0.000327964	0.57561	-0.552859	-1.94243	81	Serpinb2|Tlr4|Hs3st5|Ano5|Cd36|Dpp4|Abat|Stab1|Tspan8|Prkg2|Lbh|Thbs1|Pdgfa|Pdgfra|Pros1|Fap|C1qtnf1|Anxa2|Vav2|Thbd|Asic2|Prkcq|Anxa5|Fcer1g|F2r|Serping1|Ano6
GO_SKIN_DEVELOPMENT	5.23461e-09	3.36585e-07	0.761461	-0.489927	-1.9551	222	Akr1c13|Col4a6|Epha5|Col1a2|Trp63|Lgr6|Adamts2|Ephb6|Wnt5a|Col3a1|Slitrk5|Col1a1|Col4a5|Col2a1|Epha6|Dhcr24|Cdh1|Epha7|Anxa1|Ddr2|Bcl11a|Lama4|Egfr|Col5a2|Lrp4|Shh|Clic4|Epha4|Eda|Tnfrsf19|Palld|Alx4|Inhba|Lor|Kazn|Col4a4|Slitrk3|Smo|Itga6|Ldb2|Pdgfa|Notch2|Fzd6|Ctnnb1|Fras1|Atp8b1|Fosl2|Ddr1|Fgfr2|Cd109|Adam9|Arsg|Erbb2|Yap1|Krt28|Bcl2|Fgf7|Fa2h|Sox10|Bcl11b|Sox8|Slitrk2|Erbb4|Casp7|Tgfb2|Dact2
GO_REGULATION_OF_WOUND_HEALING	1.41305e-06	4.07256e-05	0.643552	-0.521921	-1.95595	123	Serpinb2|Tlr4|Ano5|Cd36|Hopx|Dpp4|Gja1|Anxa1|Vill|Abat|Stab1|Tspan8|Prkg2|Lbh|Foxc2|Gsn|Nras|Thbs1|Pdgfa|Pdgfra|Pros1|Fap|C1qtnf1|Anxa2|Vav2|Kank1|Thbd|Cd109|Ppard|Asic2|Hbegf|Prkcq|Wnt4|Anxa5|Sox8|Fcer1g|Hmgcr|F2r|Serping1|Ano6
GO_NEGATIVE_REGULATION_OF_NERVOUS_SYSTEM_DEVELOPMENT	9.09761e-11	9.95704e-09	0.839089	-0.465445	-1.95608	349	Col4a6|Epha5|Sema3a|Sema3e|Col1a2|Gdf11|Trp63|Ephb6|Wnt5a|Col3a1|Sema3d|Col1a1|Lingo2|Nog|Rfx4|Sema5b|Lpar1|Col4a5|Gfap|Tnfrsf21|Col2a1|Epha6|Plk2|Epha7|Dtx4|Nrp1|Slit2|Bcl11a|Rtn4|Adcy8|Wnt7b|Egfr|Adcyap1|Col5a2|Robo2|Dcc|Bmp7|Lrp4|Shh|Bmpr1b|Epha4|Sema6a|Itgb1|Asap1|Nrp2|Adcy5|Gpr161|Adcy2|Spg20|Ngfr|Meis2|Dpysl3|Ptpro|Col4a4|Rest|Ednrb|Ptn|Lbx1|Six1|Ntn1|Trpc7|Bmp4|Notch2|Tlx3|Spp1|Sox11|Ctnnb…
GO_CHONDROCYTE_DEVELOPMENT	0.000173141	0.00197919	0.518848	-0.635183	-1.95908	39	Col4a6|Col1a2|Chsy3|Col3a1|Col1a1|Col4a5|Col2a1|Chst11|Col5a2|Bmpr1b|Sulf1|Col4a4|Chsy1|Rarb|Fgf18|Sox10|Sulf2|Mex3c|Impad1|Col4a2|Col4a1|Tgfbr2
GO_MESENCHYMAL_CELL_DIFFERENTIATION	3.02727e-07	1.09664e-05	0.674963	-0.513228	-1.9623	149	Amelx|Sema3a|Sema3e|Aldh1a1|Wnt5a|Sema3d|Nog|Sema5b|Aldh1a7|Ednra|Osr1|Frzb|Nrp1|Rtn4|Lama4|Egfr|Wwtr1|Bmp7|Lrp4|Shh|Bmpr1b|Sfrp4|Sema6a|Nrp2|Aldh1a2|Epas1|Msx1|Ednrb|Foxc2|Six1|Bmp4|Smo|Notch2|Bmp2|Sox11|Ctnnb1|Fgfr2|Erbb2|Zeb2|Bcl2|Wnt4|Nrg1|Sox10|Sox8|Erbb4|Tgfb2|Lims1
GO_GLIAL_CELL_MIGRATION	3.1991e-05	0.000488313	0.557332	-0.607172	-1.96839	53	Epha5|Ephb6|Mmp14|Mmp15|Lamb1|Fn1|Dcx|Epha6|Epha7|P2ry12|Rtn4|Epha4|Hexb|Ctnnb1|Cdk5r2|Tgfb2|Hexa|P2ry1
GO_REGULATION_OF_CELL_SUBSTRATE_ADHESION	1.99625e-09	1.51011e-07	0.774939	-0.489707	-1.97473	235	Dmp1|Arhgap6|Col4a6|Epha5|Sema3a|Sema3e|Col1a2|Npnt|Ephb6|Edil3|Ccdc80|Mmp14|Mmp15|Col3a1|Sema3d|Col1a1|Angpt1|Cd36|Col4a5|Smoc2|Fn1|Col2a1|Postn|Epha6|Epha7|Slc9a2|Ddr2|Col5a2|Abi3bp|Fzd2|Epha4|Myoc|Itgb1|Prex1|Rell2|Ptpro|Smoc1|Col4a4|Dapk1|Cdh13|Angpt2|Ptn|Ldb2|Thbs1|Notch2|Olfm4|Stard8|Kank1|St6gal1|Rsu1|Ddr1|Actn2|Egflam|Nid2|Bcl2|Apod|Wnt4|Nid1|Fmn1|Col26a1|Itga8|Col8a1|Vwc2|Dmd|Arhgef6|Lim…
GO_MORPHOGENESIS_OF_A_BRANCHING_STRUCTURE	5.44754e-09	3.45953e-07	0.761461	-0.492756	-1.97841	230	Col4a6|Epha5|Sema3a|Sema3e|Col1a2|Npnt|Trp63|Ephb6|Mmp14|Wnt5a|Mmp15|Col3a1|Sema3d|Col1a1|Nog|Ednra|Pak3|Col4a5|Col2a1|Epha6|Rspo3|Epha7|Nrp1|Slit2|Ddr2|Hhip|Lama4|Col5a2|Bmp7|Lrp4|Ermn|Shh|Clic4|Epha4|Nrp2|Fat4|Gpc3|Col4a4|Foxc2|Six1|Bmp4|Nras|Gna12|Notch2|Bmp2|Foxd1|Ctnnb1|Pbx3|Ddr1|Fgfr2|Yap1|Bcl2|Fgf7|Wnt4|Dlg2|Mycn|Pgf|Slit1|Eya4|Sox10|Sox8|Lrp1b|Tdgf1|Bak1|Adm|B4galt2|Etv4|Col4a2|Myc|Vangl2…
GO_OSSIFICATION	1.53359e-11	2.32024e-09	0.863415	-0.47244	-1.98022	337	Tlr4|Dmp1|Ostn|Amelx|Phex|Col4a6|Epha5|Col1a2|Igf2|Lgr6|Cdh10|Ephb6|Mmp14|Mmp15|Col3a1|Col1a1|Nog|Ano5|Cdh11|Col4a5|Bmp5|Igf1|Trp53inp2|Mrc2|Col2a1|Gja1|Epha6|Epha7|Ddr2|Bmp6|Egfr|Col5a2|Wwtr1|Bmp7|Lrp4|Pth1r|Shh|Fzd2|Epha4|Frmpd4|Slc26a2|Myoc|Csgalnact1|Limd1|Ifitm1|Tlr3|Fat4|Col8a2|Gpc3|Mras|Col4a4|Rrbp1|Satb2|Tsku|Bgn|Rassf2|Foxc2|Ptn|Bmp4|Smo|Mrc1|Ostf1|Thbs1|Mmp2|Cbfb|Bmp2|Hsd17b4|Gabbr1|Dhx…
GO_NEUROPEPTIDE_SIGNALING_PATHWAY	0.00014091	0.00168177	0.518848	-0.643891	-1.98063	38	Tenm3|Npy1r|Cpe|Adcyap1|Tac1|Sorcs3|Gpr165|Sstr2|Glra2|Hcrtr2|Oprk1|Sstr1|Oprl1|Sort1|Nxph4|Tenm2|Sorcs1|Glrb|Pnoc
GO_NEGATIVE_REGULATION_OF_CELL_DEVELOPMENT	2.82341e-13	7.644e-11	0.932595	-0.467506	-1.98175	400	Tlr4|Col4a6|Epha5|Sema3a|Sema3e|Col1a2|Gdf11|Trp63|Ephb6|Wnt5a|Col3a1|Sema3d|Col1a1|Lingo2|Nog|Sema5b|Lpar1|Col4a5|Bmp5|Igf1|Gfap|Col2a1|Postn|Epha6|Plk2|Epha7|Dtx4|Frzb|Nrp1|Slit2|Bcl11a|Rtn4|Adcy8|Wnt7b|Ttpa|Egfr|Adcyap1|Col5a2|Dcc|Bmp7|Lrp4|Shh|Bmpr1b|Epha4|Sfrp4|Frmpd4|Sema6a|Itgb1|Asap1|Nrp2|Adcy5|Adcy2|Spg20|Ngfr|Meis2|Dpysl3|Tlr3|Ptpro|Col4a4|Rest|Tsku|Ednrb|Foxc2|Ptn|Lbx1|Six1|Ntn1|Trpc7|…
GO_SKELETAL_SYSTEM_DEVELOPMENT	1.06082e-14	1.09137e-11	0.986546	-0.460363	-1.98216	489	Tlr4|Amelx|Phex|Col4a6|Epha5|Col1a2|Fgfrl1|Gdf11|Prdx4|Trp63|Igf2|Col12a1|Cdh10|Ephb6|Chsy3|Rps6ka6|Mmp14|Wnt5a|Mmp15|Col3a1|Col1a1|Spef2|Akap13|Nog|Papss2|Ano5|Cdh11|Ndst4|Col4a5|Bmp5|Fbn1|Igf1|Col2a1|Postn|Epha6|Epha7|Adamts1|Osr1|Frzb|Hhip|Bmp6|Chst11|Frem2|Wnt7b|Dscam|Gja5|Col5a2|Bmp7|Lrp4|Pth1r|Cpxm2|Shh|Bmpr1b|Epha4|Sfrp4|Frmpd4|Tgfbi|Myoc|Csgalnact1|Alx4|Adamts4|Rbp4|Tnfrsf11b|Pdgfc|Cd44|F…
GO_EYE_MORPHOGENESIS	1.31388e-08	7.11432e-07	0.74774	-0.504688	-1.98381	193	Col4a6|Epha5|Col1a2|Tspan12|Gdf11|Rpe65|Ephb6|Aldh1a1|Wnt5a|Col3a1|Tenm3|Col1a1|Man2a1|Aldh1a7|Col4a5|Fbn1|Col2a1|Epha6|Epha7|Dscam|Col5a2|Bmp7|Lrp4|Hcn2|Epha4|Rbp4|Aldh1a2|Meis2|Fscn1|Col8a2|Trpm6|Nkd1|Epas1|Tenm4|Col4a4|Tsku|Ptn|Six1|Bmp4|Hcn1|Sox11|Ctnnb1|Atp8b1|Sdk1|Efemp1|Hipk2|Shroom2|Tenm2|Tfap2a|Zeb2|Myo10|Rarb|Sdk2|Sox10|Tdrd7|Sox8|Hcn4|Col8a1|Irx5|Rora|Lrp1b|Bak1|Megf10|Col4a2|Stra6|Col…
GO_NEGATIVE_REGULATION_OF_DEVELOPMENTAL_GROWTH	9.92551e-07	3.15166e-05	0.643552	-0.538097	-1.98796	112	Epha5|Sema3a|Sema3e|Gdf11|Trp63|Ephb6|Wwc1|Wnt5a|Sema3d|Nog|Sema5b|Gja1|Epha6|Epha7|Nrp1|Bcl11a|Wwc2|Rtn4|Dcc|Epha4|Sema6a|Rbp4|Nrp2|Spg20|Nkd1|Ntn1|Bmp4
GO_MUCOPOLYSACCHARIDE_METABOLIC_PROCESS	1.66722e-06	4.56179e-05	0.643552	-0.542992	-1.99398	108	Chsy3|Angpt1|Ndst4|Cspg5|Itih2|Il15|Dse|Slc9a2|Chst11|Chst2|Spock3|Dcn|Csgalnact1|Stab1|Cd44|Dsel|Chst3|Glb1|Chst9|Bgn|Angpt2|Arsb|B3gat1|Ncan|Hexb|Acan|Chpf|Arsg|Chsy1|Egflam|St3gal6|Lum|Hexa|Xylt1|Itih5|Itih3|B4galt2|Impad1|Ogn|Akt1
GO_DIGESTION	8.5518e-06	0.000168546	0.593325	-0.570799	-1.99708	80	Akr1c13|Tlr4|Msn|Akr1b8|Cd36|Akr1b7|Chrm3|Slc9a2|Slc26a7|Vill|Rbp4|Sstr2|Sstr1|Gsn|Ppargc1a|Lcp1|Sst|Cckbr|Liph|Tjp1|Akr1b10|Sox10|Copb2|Pls1|Slc5a1|Strap|Rdx|Aco1|Kl|Tlr13
GO_NOTOCHORD_DEVELOPMENT	6.82379e-05	0.000944668	0.538434	-0.634668	-1.99969	45	Col4a6|Epha5|Col1a2|Ephb6|Wnt5a|Col3a1|Col1a1|Nog|Col4a5|Col2a1|Epha6|Epha7|Col5a2|Epha4|Col4a4
GO_MOTOR_NEURON_AXON_GUIDANCE	2.66881e-05	0.000422411	0.57561	-0.6227	-2.00045	50	Epha5|Sema3a|Sema3e|Ephb6|Sema3d|Nog|Epha6|Alcam|Epha7|Nrp1|Slit2|Egfr|Epha4|Nrp2|Lhx9|Kif5b|Chn1|Kif5c|Erbb2|Slit1|Erbb4
GO_POSITIVE_REGULATION_OF_CHEMOKINE_PRODUCTION	8.18554e-06	0.000163838	0.593325	-0.612429	-2.0141	58	Tlr4|Wnt5a|Il33|Postn|Adcyap1|Frmpd4|Tlr3|Pycard|Epas1|Tsku|Lpl|Kit|Il6ra|Eif2ak2|Cd180|Lbp|Cd74|Lrrc32|Ddx3x|Lrrc9|Tlr13|Frmpd1|Csf1r|Ripk2|Hif1a|Mapk9|Adora2b|Nrros|Hmox1
GO_SPROUTING_ANGIOGENESIS	2.56523e-06	6.46841e-05	0.627257	-0.587314	-2.02083	74	Epha5|Sema3a|Sema3e|Ephb6|Sema3d|Robo1|Angpt1|Sema5b|Efnb2|Epha6|Rspo3|Epha7|Ccbe1|Nrp1|Slit2|Robo2|Epha4|Itgb1|Nrp2|Cdh13|Angpt2|Bmp4|Thbs1|Notch2
GO_MULTICELLULAR_ORGANISM_METABOLIC_PROCESS	1.46108e-06	4.11446e-05	0.643552	-0.57445	-2.04713	89	Akr1c13|Col4a6|Col1a2|Col12a1|Adamts2|Mmp14|Mmp15|Col3a1|Col1a1|Col4a5|Mrc2|Col2a1|Col6a2|Col6a3|Col5a2|Col25a1|Clic4|Ghr|Col8a2|Epas1|Col4a4|Arg1|Ppargc1a|Pcsk5|Mrc1|Col15a1|Mmp2
GO_POSITIVE_REGULATION_OF_KIDNEY_DEVELOPMENT	1.44889e-05	0.000265023	0.593325	-0.658331	-2.04866	41	Lgr6|Nog|Ednra|Shh|Basp1|Pdgfd|Six1|Bmp4|Smo|Pdgfa|Maged2|Pdgfra|Foxd1|Wnt4|Sox10|Cd24a|Sox8|Agtr2|Lgr5|Myc|Pax2
GO_UROGENITAL_SYSTEM_DEVELOPMENT	9.49479e-14	3.76475e-11	0.954542	-0.496356	-2.08281	347	Col4a6|Epha5|Col1a2|Npnt|Gdf11|Trp63|Lgr6|Ephb6|Ar|Aldh1a1|Wnt5a|Col3a1|Col1a1|Akr1b8|Adamts5|Nog|Angpt1|Aldh1a7|Efnb2|Col4a5|Fbn1|Lamb1|Hmgcs1|Col2a1|Epha6|Akr1b7|Epha7|Anxa1|Adamts1|Osr1|Nrp1|Slit2|Bmp6|Wnt7b|Lama4|Col5a2|Wwtr1|Robo2|Bmp7|Lrp4|Shh|Dcn|Epha4|Rbp4|Nrp2|Aldh1a2|Fat4|Gpc3|Ptpro|Sulf1|Car2|Col4a4|Irx1|Basp1|Sox4|Foxc2|Angpt2|Six1|Wfs1|Pcsk5|Bmp4|Smo|Itga6|Notch2|Bmp2|Pdgfra|Adamts9|…
GO_PROXIMAL_DISTAL_PATTERN_FORMATION	2.18974e-05	0.000360906	0.57561	-0.708993	-2.08864	31	Trp63|Aldh1a1|Chsy3|Aldh1a7|Osr1|Lrp4|Aldh1a2|Irx1|Six1|Irx2|Ctnnb1|Pbx3|Chsy1
GO_PEPTIDASE_REGULATOR_ACTIVITY	1.35347e-08	7.18333e-07	0.74774	-0.551796	-2.1014	141	Serpinb2|Casp1|Col4a6|Col1a2|Snca|Rps6ka6|Mmp14|Mmp15|Col3a1|Col1a1|Serpini1|Col4a5|Itih2|Fn1|Serpinb8|Pi15|Col2a1|Serpind1|Vill|Pi16|Col6a3|Col5a2|Spock3|Tfpi|Tnfaip8|Pycard|Gpc3|Cast|Col4a4|Timp2|Gsn|Pcsk5|Pros1|Mal|Cd109|Pcolce|Serpinb6b|Serpinb1a|Wfikkn2|Col26a1|Ctsc|Casp7|Cst3|Serpinb9|Itih5|Serping1|Itih3|Prdx3|Col4a2|Fbln1|Col4a1
GO_CEREBRAL_CORTEX_CELL_MIGRATION	6.97362e-07	2.31434e-05	0.659444	-0.64407	-2.11815	58	Sema3a|Sema3e|Sema3d|Robo1|Lamb1|Dcx|Nrp1|Slit2|Rtn4|Egfr|Robo2|Cx3cr1|Nrp2|Ctnnb1|Fut10|Fgfr2|Pex13|Erbb2|Cdk5r2|Slit1|Erbb4|Pou3f2|Erbb3|Fgf13|Rac2|Sema3b
GO_REGULATION_OF_ALCOHOL_BIOSYNTHETIC_PROCESS	9.96702e-06	0.000192746	0.593325	-0.677498	-2.11917	42	Akr1c13|Snca|Bmp5|Bmp6|Pth1r|Acsl4|Erlin2|Rest|Dhcr7|Sik1|Acsl3|Bmp2|Lpcat2|Hrh1|Sec14l2|Wnt4|Adcyap1r1
GO_PROSTAGLANDIN_METABOLIC_PROCESS	1.99177e-05	0.000338142	0.57561	-0.728961	-2.12161	28	Akr1c13|Hpgd|Pdpn|Pnpla8|Ptgds|Ptgr2|Ptgis|Cyp4f14|Cyp4f15|Tbxas1|Ptgs1|Cd74|Sphk1|Ptgr1|Cyp4f17
GO_HEPARIN_BINDING	7.44543e-09	4.35219e-07	0.761461	-0.564076	-2.13049	132	Fbln7|Col4a6|Col1a2|Fgfrl1|Gdf11|Adamts2|Ccdc80|Col3a1|Tenm3|Col1a1|Adamts5|Col4a5|Sod3|Smoc2|Fn1|Col2a1|Nav3|Postn|Rspo3|Serpind1|Fstl1|Thbs2|Crispld1|Adamts1|Nrp1|Slit2|Col5a2|Col25a1|Abi3bp|Bmp7|Nrp2|Smoc1|Col4a4|Ptn|Lpl|Pcsk5|Bmp4|Thbs1|Grem2|Adamts9|Aplp1|Fgfr2|Pcolce|Cfh|Tenm2|Liph|Hbegf|Fgf7|Pgf|Slit1
GO_GLYCOSAMINOGLYCAN_BINDING	1.74712e-10	1.7283e-08	0.826657	-0.547983	-2.13566	177	Fbln7|Col4a6|Col1a2|Fgfrl1|Gdf11|Adamts2|Ccdc80|Col3a1|Tenm3|Col1a1|Adamts5|Sema5b|Col4a5|Sod3|Smoc2|Fn1|Col2a1|Nav3|Postn|Rspo3|Serpind1|Fstl1|Thbs2|Crispld1|Adamts1|Nrp1|Slit2|Col5a2|Col25a1|Abi3bp|Spock3|Bmp7|Shh|Dcn|Stab1|Nrp2|Cd44|Dpysl3|Smoc1|Col4a4|Bgn|Ptn|Lpl|Pcsk5|Bmp4|Ncan|Thbs1|Grem2|Adamts9|Acan|Aplp1|Fgfr2|Pcolce|Cfh|Tenm2|Liph|Egflam|Hbegf|Fgf7|Pgf|Slit1|Tnfaip6
GO_MIDGUT_DEVELOPMENT	1.20835e-05	0.000227683	0.593325	-0.822673	-2.15544	19	Cps1|Aldh1a1|Wnt5a|Aldh1a7|Hmgcs1|Aldh1a2|Ednrb|Smo|Hmgcs2|Ctnnb1
GO_NEURON_RECOGNITION	1.53531e-07	6.07512e-06	0.690132	-0.654689	-2.16451	59	Epha5|Sema3a|Sema3e|Ephb6|Sema3d|Robo1|Sema5b|Epha6|Epha7|Nrp1|Rtn4|Dscam|Robo2|Epha4|Cntnap5a|Nrp2|Crtac1
GO_PROTEINACEOUS_EXTRACELLULAR_MATRIX	1.69348e-14	1.24446e-11	0.975995	-0.528342	-2.17484	284	Dmp1|Amelx|Fbln7|Col4a6|Ttn|Col1a2|Snca|Npnt|Col12a1|Adamts2|Ccdc80|Mmp14|Wnt5a|Mmp15|Col3a1|Col1a1|Adamts5|Col4a5|Fbn1|Lamb1|Igf1|Smoc2|Fn1|Cilp2|Emilin1|Col2a1|Nav3|Adamtsl3|Postn|Thbs2|Crispld1|Adamts1|Ccbe1|Hmcn1|Slit2|Thsd4|Adamtsl1|Olfml2a|Frem2|Col6a2|Wnt7b|Lama4|Col6a3|Col5a2|Abi3bp|Spock3|Slc1a6|Shh|Dcn|Tgfbi|Myoc|Itgb1|Adamts4|Tnfrsf11b|Rell2|Crtac1|Frem1|Col8a2|Gpc3|Smoc1|Col4a4|Adamts…
GO_DIENCEPHALON_DEVELOPMENT	6.26619e-08	2.75498e-06	0.704976	-0.624095	-2.18355	80	Sema3a|Sema3e|Aldh1a1|Wnt5a|Sema3d|Nog|Sema5b|Aldh1a7|Cdh1|Nrp1|Adcyap1|Lrp4|Shh|Bmpr1b|Cntnap5a|Nrp2|Aldh1a2|Kcnc2|Ptn|Six1|Kcnc4|Ogdhl|Bmp4|Smo|Bmp2|Srd5a1|Zeb2|Nr4a2|Wnt4|Cntnap5b|Sox8
GO_PROTEOGLYCAN_METABOLIC_PROCESS	5.19619e-09	3.36585e-07	0.761461	-0.609729	-2.20735	100	Col4a6|Col1a2|Hs3st5|Chsy3|Col3a1|Col1a1|Ndst4|Cspg5|Col4a5|Igf1|Col2a1|Dse|Chst11|Col5a2|Spock3|Bmpr1b|Dcn|Csgalnact1|Hs6st2|Dsel|Sulf1|Col4a4|Chst3|Gal3st4|Chst9|Bgn|Arsb|B3gat1|Ncan|Hexb|Bmp2|Hs3st4|Chpf|Ppard|Chsy1|Egflam|Hs6st3|Hs3st3b1|Hexa|Xylt1|Sulf2|Gal3st3|Impad1|Col4a2|Vangl2|Col4a1

## Sheet: fgsea_c5_hippocampus_main_pathw
pathway	pval	padj	log2err	ES	NES	size	leadingEdge
GO_VOLTAGE_GATED_CALCIUM_CHANNEL_ACTIVITY	2.12684e-05	0.00422996	0.57561	0.661197	2.12061	43	Ryr1|Cacng5|Cacna1h|Grm1|Cacna1e|Ryr2|Cacnb2|Cacng8|Cacna1c|Ncs1|Cacna1a|Cacna1i|Pkd2|Cacna1d|Ryr3|Grm4
GO_CALCIUM_CHANNEL_COMPLEX	4.67789e-06	0.00151183	0.610527	0.586888	2.03651	68	Ryr1|Hspa2|Cacng5|Cacna1h|Pde4c|Cacna1e|Ryr2|Hspa1a|Hspa1b|Cacnb2|Cacng8|Cacna1c|Nos1ap|Camk2b|Cacna1a|Cacna1i|Catsperg1|Pkd2|Cacna1d|Ryr3|Camk2a|Pde4a
GO_INTERMEDIATE_FILAMENT_CYTOSKELETON	8.27862e-07	0.000691628	0.659444	0.499005	1.95322	139	Pcdhb5|Krt9|Pcdhb4|Pcdhb3|Dsp|Ppl|Krt73|Evpl|Smg7|Pcdhb7|Pcdhb19|Mtrr|Synm|Tacc1|Shank2|Ina|Upp1|Ip6k2|Bcas3|Smarca4|Plec|Pcdhb11|Mical3|Pcdhb12|Pcdhb8|Myo5b|Pcdhb6|Pkp2|Nefm|Pnn|Fbf1|Stag1|Ctns|Shank3|Pcdhb10|Pcp4|Chd4|Lmnb2|Ndor1|Pcdhb9|Nefl|Macf1|Krt1|Clk3|Dst|Fem1a|Sap30bp|Shank1|Pcdhb2|Mdn1
GO_CATION_CHANNEL_COMPLEX	1.3116e-07	0.000226076	0.690132	0.477189	1.92435	184	Ryr1|Hspa2|Abcc8|Scnn1a|Kcns1|Kcng4|Cacng5|Cacna1h|Scn4b|Kcnip2|Kcng2|Pde4c|Kcnj11|Cacna1e|Ryr2|Hspa1a|Hspa1b|Kcnc3|Kcnk4|Scn5a|Cacnb2|Kcnb1|Cacng8|Cttn|Kcnc1|Scn8a|Lrrc26|Kcnh1|Cacna1c|Stx3|Nos1ap|Camk2b|Cacna1a|Kcnab2|Cacna1i|Catsperg1|Pkd2|Cacna1d|Kcna1|Ryr3|Kcnh3|Camk2a|Pde4a|Dpp6|Kcnq2|Kcnk6|Hcn2|Kcnip1|Scn3b|Kcna6|Kcnh2|Kcnk1|Kcnj6|Cntnap1|Abcc1|Hspa1l|Dlg3
GO_CATION_CHANNEL_ACTIVITY	2.362e-08	6.10696e-05	0.733762	0.459654	1.91986	230	Ryr1|Abcc8|Chrna2|Scnn1a|P2rx6|Slc24a4|Kcns1|Kcng4|Cacng5|Cacna1h|Scn4b|Kcnip2|Kcng2|Orai3|Grm1|Kcnj11|Cacna1e|Ryr2|Kcnc3|Itpr2|Grin1|Kcnk4|Scn5a|Cacnb2|Asic2|Orai2|Kcnb1|Cacng8|Pkd1|Kcnc1|Scn8a|Kcnh1|Cacna1c|Grin2c|Kcnk12|Hpn|Chrna5|Ncs1|Cacna1a|Kcnab2|Cacna1i|Jph3|Grin2d|Pkd2|Cacna1d|Kcna1|Ryr3|Kcnh3|Trpc4ap|Stim2|Grm4|Chrna4|Grin3b|Kcnq2|Tmem38a|Kcnk6|Hcn2|Kcnip1|Scn3b|Kcna6|Kcnh2|Kcnk1|P2rx5
GO_REGULATION_OF_TRANSPORTER_ACTIVITY	1.92592e-07	0.000248974	0.690132	0.441315	1.85345	235	Ryr1|Hspa2|Plcg2|Rasgrf1|Gpd1|Dapk1|Jsrp1|Kcns1|Kcng4|Cacng5|Scn4b|Kcnip2|Rnf207|Igf1r|Nedd4l|Pde4c|Kcnj11|Cacna1e|Prkcd|Wnk4|Ryr2|Hspa1a|Hspa1b|Drd2|Ank3|Twist2|Cacnb2|Cacng8|Ppif|Cacna1c|Gstm1|Htt|Wnk2|Mink1|Nos1ap|Camk2b|Drp2|Ptpn3|Rapgef3|Cacna1a|Jph3|Ptk2b|Galr2|Pkd2|Myo5b|Cacna1d|Ryr3|Slc9a3r1|Camk2a|Ank2|Stim2|Kmt2a|Pde4a|Ubqln4|Cnih2|Atp1a1|Shank3|Akap7|Kcnip1|Scn3b
GO_EXCITATORY_SYNAPSE	4.4657e-06	0.00151183	0.610527	0.392101	1.67713	292	Sipa1l2|P2rx6|Cacng5|Grm1|Tanc1|Disc1|Sipa1l3|Pde4c|Cacna1e|Baiap2|Drd2|Ntrk3|Map1a|Itpr2|Grin1|Arhgef2|Rgs14|Abr|Add2|Cacng8|Adgrb2|Il1r1|Als2|Shank2|Sptb|Cacna1c|Dclk2|Lzts3|Bcr|Grin2c|Mtmr1|Htt|Sorcs2|Src|Mink1|Camk2b|Drp2|Ncs1|Map1b|Gria1|Cacna1a|Kcnab2|Cpeb1|Grin2d|Ptk2b|Grik5|Sptbn2|Arrb2|Cacna1d|Syn3|Homer3|Camk2a|Pde4a|Grm4|Sptbn4|Chrm1|Grik3|Lin7b|Adora1|Cnih2|Rasal2|Atp1a1|Cabp4|Anks1b|…
GO_NUCLEOPLASM_PART	5.99088e-10	3.09789e-06	0.801216	0.36357	1.6656	722	Dapk1|Recql5|Ezh1|Hnrnpm|Rere|Sqstm1|Hif3a|Maml2|Taf8|Ep400|Med1|Ciart|Zbtb16|Med15|Paxip1|Ercc4|Trrap|Aff3|Sart1|Mms19|Usp50|Sart3|Med13l|Fance|Hnrnpul1|Aff1|Kmt2c|Zmiz1|Chd8|Rgs14|Srsf2|Hdac1|Ncor2|Fbll1|Rbbp5|Pagr1a|Sptb|Srsf4|Brpf1|Ubn1|Acta1|Brms1|Ciita|Dusp11|Sin3b|Ccnt2|Med27|Chd7|Phf21a|Crebbp|Alyref2|Kansl1|Srsf10|Kmt2d|Gtf2h4|Rreb1|Ercc6|Zc3h13|Cdk9|Gemin4|Eftud2|Mta2|Mtor|Polr3e|Fanca|…
GO_GUANYL_NUCLEOTIDE_EXCHANGE_FACTOR_ACTIVITY	3.86068e-05	0.00554543	0.557332	0.379042	1.62298	285	Obscn|Rasgrf1|Fgf16|Rasgrf2|Gfra2|Elmo2|Tbxa2r|Cyth4|Plekhg5|Arhgef3|Arhgef17|Cyth1|Trio|Grin1|Arhgef2|Ric1|Plekhg4|Herc2|Abr|Arfgef2|Arhgef37|Dennd1a|Als2|Sptb|Arhgef4|Bcr|Tyk2|Arhgef18|Sbf1|Grin2c|Nrtn|Gfra1|Rapgef2|Rapgefl1|Src|Iqsec1|Camk2b|Rapgef3|Ptk2|St5|Grin2d|Arhgef7|Ralgps1|Sptbn2|Arhgef28|Rin2|Nrg2|Iqsec2|Lct|Rgl1|Camk2a|Itsn1|Fnip2|Kalrn|Mcf2l|Psd|Sptbn4|Dock3|Farp1|Dock10|Gbf1|Itsn2|…
GO_ACTIN_FILAMENT_BASED_PROCESS	3.32372e-05	0.00551328	0.557332	0.329325	1.473	521	Obscn|Ghsr|Tnxb|Ryr1|Klhl40|Gpd1|Sipa1l2|Capn3|Espn|Elmo2|Atp2c2|Scn4b|Igf1r|Cyth4|Sipa1l3|Nedd4l|Arhgef17|Pacsin2|Nphp4|Ehd3|Shroom1|Cacna1e|Ryr2|Inf2|Baiap2|Cyth1|Wipf3|Ank3|Arhgef2|Flnb|Inpp5d|Bcl6|Dbn1|Fry|Scn5a|Cacnb2|Iqgap2|Abr|Add2|Cttn|Ablim3|Scn8a|Sptb|Cacna1c|Snta1|Acta1|Bcr|Tyk2|Arhgef18|Daam2|Wipf2|Ablim2|Itpka|Coro7|Ehd1|Src|Mink1|Iqsec1|Camk2b|Drp2|Myh9|Cdc42bpg|Arpc2|Fryl|Mical3|Ca…
GO_NEURON_PROJECTION	3.77538e-05	0.00554543	0.557332	0.278465	1.31856	1235	Reep6|Pdyn|Ghsr|Itga11|Wfs1|Mthfr|Rasgrf1|Grm2|Sipa1l2|Capn3|Inpp5j|P2rx6|Kirrel2|Cygb|Cpne5|Zmynd8|Cdh24|Syt7|Elk1|Glul|Tor1b|Rin1|Cad|Crtc1|Cyth4|Grm1|Tanc1|Disc1|Sipa1l3|Khsrp|Adcy9|Polg|Pacsin2|Fam107a|Twf2|Pde4c|Kcnj11|Cacna1e|Slc30a3|Asap2|Numa1|Stxbp2|Baiap2|Shisa8|Cyth1|Drd2|Nmb|Ntrk3|Map1a|Kcnc3|Ank3|Pard3|Itpr2|Grin1|Arhgef2|Slc4a8|Ivd|Cpne9|Stat3|Rgs14|Braf|Dbn1|Scn5a|Iqgap2|Rgs8|Asic2…
GO_RECEPTOR_BINDING	6.05425e-05	0.00745393	0.557332	-0.276722	-1.31161	1261	Dmp1|Lama2|Il33|Sytl4|Edil3|Scg2|Sema3d|Ar|Sema3e|Penk|Idh1|Hgf|Gstk1|Mmp14|Mmp15|Lama4|Slit2|Socs2|Kdm3a|Cd200|Kif5a|Trp63|Epyc|Sytl2|Hsp90aa1|March1|Tlr4|Grem2|Sema3c|Sema6a|Eng|Ephb6|Cpe|Bmp5|Gabra2|Cdh5|Angpt1|Dpp4|Kdr|Edn1|March8|Lrrc9|Vegfc|Ddo|Ptn|Inhbb|Plscr4|Rarb|Ednrb|Cav2|Icam2|Casp3|Igf1|Plat|Adamts1|Itgb1|Fbln5|Tnfrsf11b|Il6st|Brca1|Rnf14|Adamts5|Epha3|Myoc|Flt1|Il18|Utrn|Dok5|Gabra3…
GO_INTRACELLULAR_VESICLE	1.88595e-05	0.00422996	0.57561	-0.278368	-1.32403	1312	Scn7a|Il33|Prdx4|Sytl4|Scg2|Cd36|Hgf|Lrrk2|Snx7|Cd93|Nrsn1|Bloc1s5|Mmp14|Mmp15|Tmem74|Kif5a|Sytl2|Hsp90aa1|Sparc|Rhoq|March1|Cartpt|Tlr4|Ddc|Prdx1|Cpe|Fgfrl1|Gabra2|Pi4k2b|Pla2g4a|Dpp4|Rgs20|Kdr|Edn1|March8|Crispld1|Lrrc9|Vegfc|Dpysl3|Rnd2|Pecam1|Rab3c|Cav2|Lpar1|Igf1|Glipr1|Dusp16|Plat|Adamts1|Itgb1|Sh3glb1|Cyb5r1|Rab13|Syt11|Syt10|Cnih1|Adamts5|Cops5|Prdx2|Myoc|Flt1|Commd1|Ahcy|Tmx3|Optn|Pam|Pc…
GO_MITOCHONDRION	2.5019e-06	0.00107811	0.627257	-0.276823	-1.33418	1683	Prdx4|Got1l1|Txnrd3|Casp1|Idh1|Hmgcs2|Lrrk2|Abca8a|Gstk1|Tst|Fundc2|Aldh1a1|Mrpl33|Slit2|Atp5g3|Abca6|Pln|Me1|Bdh1|Trmt2b|Acot9|Slc16a1|Trp63|Car5b|Hsp90aa1|Immp2l|Sparc|Tlr4|Pak7|Prdx1|Ephb6|Glud1|Vrk2|Pi4k2b|Ndufaf2|Atp5e|Pla2g4a|Lipo1|Lrrc9|Dpysl3|Bcl2|Slc25a18|Nras|Bcl2l2|Hddc2|Atp5k|Dynll1|Cox7c|Wwox|Slc25a4|Gramd4|Ppp2r2b|Lap3|Nubpl|Mpv17|Maoa|Bnip3l|Ndufb6|Atic|Sh3glb1|Cyb5r1|Ndufs6|Pdha1|…
GO_SMALL_MOLECULE_METABOLIC_PROCESS	3.74174e-06	0.00138204	0.627257	-0.281313	-1.34843	1512	Akr1c13|Fabp7|Cyp2j6|Prdx4|Got1l1|Txnrd3|Agmo|Idh1|Hmgcs2|Lrrk2|Eef1e1|Tst|Plcz1|Lhpp|Aldh1a1|Synj2|Crem|Atp5g3|Acly|Me1|Kdm3a|Bdh1|Slc16a1|Car5b|Tdo2|Rhoq|Calcrl|Ddc|Cdo1|Sqle|Prdx1|Galk2|Glud1|Cyp51|Angpt1|Atp5e|Lum|Pla2g4a|Edn1|Ttpa|Lipo1|Fuca2|Xylt1|Ddo|Aspa|Ugt8a|Gapdh|Mpp6|Atp5k|Cox7c|Msmo1|Dars|Ids|Srd5a1|Igf1|Bche|Dtd2|Ndufb6|Atic|Cyb5r1|Ndufs6|Pdha1|Txnl1|Brca1|Prdx2|Dcn|Ugp2|Uqcrh|Sptlc…
GO_REGULATION_OF_RESPONSE_TO_EXTERNAL_STIMULUS	3.09199e-05	0.00532956	0.557332	-0.300249	-1.39612	910	Snrpn|Fabp7|Scn7a|Il33|Hopx|Scg2|Sema3d|Sema3e|Casp1|Cd36|Hgf|Lrrk2|Cd93|Fancl|Slit2|Aif1l|Calcrl|Cartpt|Tlr4|Swap70|Sema3c|Sema6a|Met|Rab33b|Ephb6|Tek|Gabra2|Angpt1|Pla2g4a|Dpp4|Kdr|Edn1|Lrrc9|Vegfc|Gapdh|Trim13|Ace2|Ednrb|Lpar1|Casp3|Plat|Bnip3l|Sh3glb1|Il6st|Dcn|Epha3|Tspan6|Sptlc2|Flt1|Il18|Sag|Gucy2f|Gabra3|Fgf14|Ap2m1|F2r|Mdh1|Calr3|Pafah1b3|Reep1|Lrrc32|Itga1|Tlr3|Ifit1bl1|Scoc|Cask|Prkg2|…
GO_REGULATION_OF_CELL_ADHESION	6.37648e-05	0.00766808	0.538434	-0.316618	-1.43468	625	Dmp1|Lama2|Edil3|Sema3d|Sema3e|Cd36|Mmp14|Mmp15|Lama4|Aif1l|Postn|Swap70|Sema3c|Eng|Ephb6|Tek|Angpt1|Dpp4|Kdr|Vegfc|Ptn|Bcl2|Rasgrp3|Ptprg|Lims1|Casp3|Igf1|Npy2r|Itgb1|Il6st|Dlc1|Epha3|Myoc|Flt1|Il18|Adgrg1|Utrn|Gli3|Nr4a3|Cdc42|Itga6|Rdx|Calr3|Col1a2|Itga1|Col3a1|Dlg1|Msn|Ppp2cb|Rc3h1|Cask|Rsu1|Prkg2|Hspa4l|Nim1k|Efnb2|Itga4|Prkg1|Sema3g|Fermt2|Lgals9|Glmn|St6gal1|Nid2|Ldb2|Epha2|Ctnnb1|Nr4a2|Sm…
GO_ORGANELLE_INNER_MEMBRANE	7.16111e-05	0.00822891	0.538434	-0.329367	-1.477	509	Idh1|Hmgcs2|Lrrk2|Abca8a|Gstk1|Tst|Mrpl33|Atp5g3|Abca6|Bdh1|Immp2l|Ndufaf2|Atp5e|Pla2g4a|Slc25a18|Atp5k|Cox7c|Slc25a4|Mpv17|Maoa|Ndufb6|Ndufs6|Uqcrh|Myoc|Efhd1|Maob|Ndufaf1|Dnajc15|Atp5l|Ndufa4|Cox6b1|Mrpl27|Hmgcll1|Ppia|Ndufa1|Cbx3|Apool|Mrps14|Afg3l1|Ndufb3|Slc25a12|Ifi27|Hmgcs1|Uqcrc2|Slc25a14|Mrpl13|Abca8b|Abca5|Smad2|Cnp|Acsl5|Ccdc90b|Slc25a24|Gatm|Cox7a2|Hadh|Aldh3a2|Atp5j|Ndufb4|Sirt2|P2rx…
GO_OXIDOREDUCTASE_ACTIVITY	9.36259e-07	0.000691628	0.659444	-0.350456	-1.58271	553	Akr1c13|P4ha3|Cyp2j6|Prdx4|Txnrd3|Agmo|Idh1|Gstk1|Aldh1a1|Me1|Kdm3a|Bdh1|Tdo2|Chml|Cdo1|Txndc17|Sqle|Prdx1|Glud1|Cyp51|Ndufaf2|Lipo1|Rfesd|Ddo|Gapdh|Cox7c|Wwox|Msmo1|Pir|Srd5a1|Maoa|Ndufb6|Cyb5r1|Ndufs6|Pdha1|Txnl1|Cyp20a1|Prdx2|Uqcrh|Glrx|Sccpdh|Degs1|Decr1|Maob|Phyh|Tmx3|Txn1|Pam|Bbox1|Rdh11|Ndufa4|Cox6b1|Mdh1|Hpgd|Asph|Oxr1|Ndufa1|Cp|Idh3a|Dnajc10|Ndufb3|Ldha|Fads3|Impdh1|Aifm2|Akr1c14|Adh5|Sc…
GO_DEVELOPMENT_OF_PRIMARY_SEXUAL_CHARACTERISTICS	8.17554e-05	0.00919037	0.538434	-0.389721	-1.62394	234	Dach2|Akr1c13|Prdx4|Idh1|Hmgcs2|Mmp14|Mmp15|Slit2|Kdm3a|Immp2l|Tlr4|Prdx1|Pla2g4a|Lrrc9|Bcl2|Inhbb|Bcl2l2|Srd5a1|Adamts1|Rab13|Adamts5|Prdx2|Bmpr1a|Lrrc32|Tlr3|Osr1|Adamts9|Pdgfra|Hmgcs1|Akr1c14|Cep97|Mtpn|Sirt2|Ahr|Hsd17b10|Ube3a|Bmpr1b|Ctsl|Icam1|Acvr1c|Ing2|Prkacb|Esr1|Ntrk2|Fzd4|Mbtps2|Csde1|Lrrc6|Ctnna1|Kdm3b|Atrx|Lrguk|Foxc1|Kit|Sgpl1|Nos3|Bmp4
GO_EXTRACELLULAR_STRUCTURE_ORGANIZATION	3.62505e-05	0.00551328	0.557332	-0.385613	-1.63391	276	Dmp1|Lama2|Prdx4|Cd36|Mmp14|Mmp15|Lama4|Col11a1|Hsp90aa1|Sparc|Col12a1|Postn|Prdx1|Eng|Lum|Kdr|Crispld1|Pecam1|Icam2|Adamts1|Mpv17|Itgb1|Fbln5|Tnfrsf11b|Adamts5|Prdx2|Dcn|Flt1|Adamts3|Lcp1|Adamtsl4|Itga6|Col1a2|Itga1|Col3a1|Nr2e1|Aspn|Gfap|Adamts9|Itga4|Nid2|Anxa2|Csgalnact1|Cd44|Smoc1|Tgfbi|Spock2|Hsd17b12|Col1a1|Col5a2|Itgb3|Adamts4|Ddr1|Ndnf|Myo1e|Fmod|Itgb8|Pls3|Col4a5|Ctsl|Icam1|Abi3bp|Vwf|C…
GO_MYELIN_SHEATH	2.58893e-05	0.00478119	0.57561	-0.400677	-1.68876	258	Prdx4|Hsp90aa1|Prdx1|Tuba8|Tagln3|Dpysl3|Bcl2|Slc25a4|Rap1b|Srd5a1|Itgb1|Pdha1|Prdx2|Ermn|Gnb4|Cdc42|Mdh1|Rdx|Plp1|Tubb5|Dlg1|Msn|Idh3a|Nme2|Hspa4l|Uchl1|Pllp|Atp6v1a|Acta2|Gfap|Myo1b|Slc25a12|Mog|Uqcrc2|Car13|Tagln2|Anxa2|Napb|Cnp|Tuba1b|Erbb4|Rap1a|Sirt2|Mpp5|Tspan2|Snap25|Rala|Prdx3|Tuba1a|Cntn1|Erbb3|Ubb|Ndufs1|Myo1c|Cntnap5a|Vcp|Atp6v1b2|Akr1e1|Immt|Tppp|Ndrg1|Cntnap3|Mpdz|Pmp22|Tcp1|Nme1|Se…
GO_RESPONSE_TO_NUTRIENT	2.52706e-05	0.00478119	0.57561	-0.419013	-1.72775	208	Akr1c13|Penk|Hmgcs2|Aldh1a1|Bdh1|Slc16a1|Sparc|Postn|Pla2g4a|Ttpa|Ptn|Igf1|Bche|Adamts1|Itgb1|Tnfrsf11b|Brca1|2610002M06Rik|Adamts5|Slc8a1|Ahcy|Lipg|Agl|Oxct1|Col1a2|Itga1|Col3a1|Hmgcll1|Gnai1|Cp|Ldha|Adamts9|Mog|Hmgcs1|Akr1c14|Acsl5|Hmgcr|Acsl4|Aldh1a2|Aldh3a2|Gnai2|Rxrg|Col1a1|Col5a2|Cav1|Gnai3|Arpp19|Col4a5|Ptgs2
GO_CELLULAR_RESPIRATION	3.54587e-05	0.00551328	0.557332	-0.460096	-1.81534	145	Idh1|Me1|Immp2l|Ndufaf2|Cox7c|Ndufb6|Ndufs6|Pdha1|Uqcrh|Csl|Nr4a3|Ndufaf1|Ndufa4|Cox6b1|Mdh1|Ndufa1|Idh3a|Ndufb3|Mybbp1a|Slc25a12|Aco1|Uqcrc2|Slc25a14|Nr4a2|Ndufb4|Sirt2|Ndufb5|Cox7b|Ndufs1|Fh1|Ndufc2|Fxn|Suclg2|Ndufs4|Fastkd1|Ndufv3|Ndufb8|Ndufb9|Nfatc4|Sdha|Mtfr1|Cox6c|Ndufa8|Cycs|Dld|Sdhb|Cox7a2l|Gpd1l|Pank3|Ireb2|Fastkd2|Cat|Cox4i1|Ppargc1a
GO_INNER_MITOCHONDRIAL_MEMBRANE_PROTEIN_COMPLEX	2.09222e-06	0.000983532	0.627257	-0.545368	-2.01937	99	Atp5g3|Immp2l|Atp5e|Atp5k|Slc25a4|Ndufb6|Ndufs6|Ndufaf1|Atp5l|Ndufa4|Ppia|Ndufa1|Apool|Ndufb3|Uqcrc2|Atp5j|Ndufb4|Ndufb5|Timm17b|Timm22|Ndufs1|Ndufc2|Immt|Atp5j2|Atpif1|Ndufs4|Smdt1|Ndufv3|Ndufb8|Ndufb9|Sdha|Slc25a5|Chchd6|Ndufa8|Atp5a1|Atp5o|Micu2
GO_STEROL_BIOSYNTHETIC_PROCESS	1.97242e-05	0.00422996	0.57561	-0.66623	-2.10262	41	Hmgcs2|Acly|Sqle|Cyp51|Msmo1|Cyb5r1|Cnbp|Nim1k|Hmgcs1|Prkaa2|Hmgcr|Nsdhl|Sc5d|Idi1|Mvd

## Sheet: fgsea_MGI_cerebellum_main_pathw
pathway	pval	padj	log2err	ES	NES	size	leadingEdge
MP:0001265_decreased_body_size	8.79301e-06	0.00418763	0.593325	-0.334017	-1.49378	708	TLR4|PHEX|SEMA3A|SNRPN|COL1A2|IGF2|AR|MMP14|WNT5A|COL3A1|SLC13A1|COL1A1|TPH2|KCNJ10|LPAR1|EDNRA|CD36|BMP5|IGF1|DCX|GFAP|COL2A1|MARCKS|POSTN|GJA1|DHCR24|PLK2|BICC1|CHRM3|NRP1|DDR2|BMP6|LACTB2|ADCY8|EGFR|COL5A2|WWTR1|ADK|BMP7|LRP4|ZFP423|HCN2|PCDH10|SLC39A14|FZD2|MYO6|SATB1|ASPA|LIG4|TNFRSF11B|GHR|INHBA|LOR|NRP2|IL6ST|ALDH1A2|NPAS3|NGFR|FSCN1|TMEFF2|SOD2|TRAF3|CAR2|TENM4|SMOC1|COL4A4|FOSB|EDNRB|FOS…
MP:0001954_respiratory_distress	2.96569e-05	0.00739569	0.57561	-0.456016	-1.75856	157	E2F3|FGFRL1|COL1A1|FBN1|COL2A1|FSTL1|CHST11|LACTB2|PLAA|EGFR|DSCAM|COL5A2|DCC|SLC6A9|DISP1|NPAS3|EPAS1|MSX1|IRX1|EDNRB|DBT|TLX3|ACAN|KCNJ2|FGFR2|PEX13|GAD1|TBX18|SOX6|THRB|MYCN|PRDM16|SP7|MAN1A2|TGFB2|SULF2|CDKN1C|TMEM38B|SMPD1|IMPAD1|KL|FBLN1|COL4A1|SOX5|PRRX1|PHF14|MAFB|NDST1|ELK3|GREM1|SUCO|MN1|PLAGL1
"MP:0011089_perinatal_lethality,_complete_penetrance"	7.88012e-06	0.00418763	0.593325	-0.442733	-1.75922	200	COL1A2|GBE1|ROBO1|NOG|RFX4|EDNRA|COL2A1|GJA1|FSTL1|EGFR|ROBO2|LRP4|PTH1R|SHH|TFPI|SC5D|GFRA1|NR2F1|L3MBTL3|SLC32A1|OTUD6B|SOD2|SATB2|FOXC2|LBX1|SIX1|NTN1|BMP4|ITGA6|LMO4|KIT|NOTCH2|EVC|PROS1|QK|SOX11|CTNNB1|ADGRA2|FGFR2|CACNB1|GAD1|ERBB2|TFAP2A|FGF18|SOX10|PRDM16|ORAI1|NUP50|EVC2|MAEA|LOX|LGR5|VANGL2|FKRP|PAX2
MP:0005508_abnormal_skeleton_morphology	1.01482e-05	0.00418763	0.593325	-0.528779	-1.91296	100	PHEX|FGFRL1|IGF2|COL12A1|COL1A1|NOG|EDNRA|BMP5|FBN1|IGF1|COL2A1|FSTL1|WWTR1|BMP7|SHH|EDA|SLC13A4|IL6ST|PRG4|CLIP2|EDNRB|GSN|PDGFRA
MP:0002272_abnormal_nervous_system_electrophysiology	1.03096e-05	0.00418763	0.593325	-0.570497	-2.00445	76	TPH2|KCNJ10|JAKMIP1|GJD2|KCTD12|RGS2|SLC6A9|HCN2|FZD2|REEP1|ATP1A2|KCNC2|SLC32A1|GSN|SST|HCN1|KCNAB2|GABBR1|CHN1|TRPC3|GAD1|ASIC2|GPR88|KCNA2|HCN4|GABBR2|SLC12A5|S1PR2|GNAQ|NALCN|GCLM
MP:0000074_abnormal_neurocranium_morphology	1.14844e-05	0.00418763	0.593325	-0.59392	-2.00976	64	FGFRL1|MMP14|COL1A1|COL2A1|GJA1|ANXA1|DDR2|PTH1R|SHH|SC5D|MSI1|ALX4|DISP1|CBFB|PTPN9|FGFR2|TFAP2A|FGF18|TIPARP|TGFB2
MP:0003797_abnormal_compact_bone_morphology	1.28513e-05	0.00418763	0.593325	-0.68663	-2.06073	36	DMP1|PHEX|COL1A2|COL12A1|COL1A1|TNFRSF11B|GHR|FOS|FAM210A|MMP2|NOTCH2|PCOLCE|PPARD|OSTM1
MP:0010876_decreased_bone_volume	1.46934e-05	0.00418763	0.593325	-0.694994	-2.06569	34	COL1A2|COL1A1|FBN1|COL2A1|SLC39A14|PRDM5|INPP4B|MMP2|NOTCH2|BMP2|ATP6V1H|PPARD

## Sheet: fgsea_ASD_hippocampus
pathway	pval	padj	ES	NES	nMoreExtreme	size	leadingEdge
ASD	0.000277695	0.000277695	0.36506	1.53641	13	260	PRODH|CASZ1|CACNA1H|ARID1B|EP400|DISC1|CACNA1E|ASAP2|AUTS2|TRIO|ANK3|MED13L|GRIN1|TSC2|KMT2C|CHD8|CACNB2|SCN8A|PLXNA4|SRCAP|UNC79|SHANK2|SBF1|PER2|DIP2C|SMARCA4|GRIA1|SLC7A5|MTOR|AMT|SLC12A5|GRIK5|CACNA1D|DYNC1H1|CNOT3|TAOK2|SRSF11|AGAP2|ZC3H4|TNRC6B|ANK2|KMT2A|CHD2|MYO9B|PHRF1|TAF6|NRXN3|MYH10|SHANK3|KCNQ2|EHMT1|P2RX5|ATP10A|RAI1|ADNP|ATP2B2|SEMA5A|PHF2|NAV2|GIGYF1|LZTR1|RBFOX1|DLGAP1|OTUD7A|SHA…

## Sheet: fgsea_glp_g9a_hippocampus
pathway	pval	padj	ES	NES	nMoreExtreme	size	leadingEdge
glp	1.00005e-05	1.00005e-05	0.792715	1.85251	0	41	DACH2|AKR1C13|IGBP1B|REEP6|RPS4L|LAMA2|GIMAP6|CASP1|BANK1|ZAP70|LDOC1|SLC5A5|TTN|TFPI|DNAH1
g9a	9.9999e-06	9.9999e-06	0.650944	1.56691	0	69	DACH2|AKR1C13|REEP6|RPS4L|OBSCN|LAMA2|GIMAP6|CASP1|CD36|BANK1|PLEKHD1|LDOC1|SLC5A5|COL12A1|TFPI|DNAH1|ZFP945|GBE1|KLC3|LAMB3|LCP2|KIF5C|ZRANB3|LRRC75A|GREM1|ZFAT
