# Supplementary material for: Pogz deficiency leads to transcription dysregulation and impaired cerebellar activity underlying autism-like behavior in mice
Source: Nat Commun. 2020 Nov 17;11:5836. doi: 10.1038/s41467-020-19577-0 (PMC7673123; doi:10.1038/s41467-020-19577-0)
Supplement: Supplementary file 6 — Source Data [file 41467_2020_19577_MOESM6_ESM.xlsx]

## Sheet: Figure 2b
Genotype	Sex	P21	P40	P60		0=KO
2	F	9.2	17.3	20.5		1=Het
2	F	7.7	16.2	18.4		2=Control
1	F	7.2	14.8	17.5
1	F	8.5	15.4	NA
2	F	7.9	16.4	18.5
0	F	5.1	11.8	14.3
0	F	5	13	16.2
0	F	6.3	13.6	NA
2	M	9.2	23	26.5
2	M	9	23.4	28
2	M	9.9	23.6	26.5
2	M	9.6	23	25.2
2	M	9.4	21.8	25.3
2	M	8.7	21.9	25.9
2	M	10.5	21	NA
1	M	6.7	18.1	20.8
1	M	8.4	20.4	23.1
1	M	6.4	16.1	18.5
1	M	8.3	17.3	NA
1	M	9	18.2	NA
2	M	7.6	22.8	26.1
2	M	9.2	23.2	26.1
2	M	6.7	20	23.8
2	M	10.1	24.2	25.9
2	M	10.3	24.1	26.6
2	M	7.1	19.2	23.6
0	M	5.1	12.9	16.5
0	M	5.4	13.6	16.3
0	M	4.6	17.8	20.6
0	M	4.1	11.8	18.3

## Sheet: Figure 2c & S2f
Genotype	weight	brain weight	sex		0=KO
1	6.17	0.34	F		1=Het
1	4.89	0.32	F		2=Control
1	5.99	0.3	F
1	5.06	0.29	M
1	5.16	0.31	M
0	4.57	0.32	M
0	4.01	0.3	M
0	3.95	0.3	M
2	5.86	0.37	F
2	6.13	0.35	M
2	6.37	0.33	M
2	5.98	0.36	M
2	6.02	0.36	M

## Sheet: Figure 2e
Genotype	Tbr2.p			0=KO
2	0.969264			1=Het
2	1.09099			2=Control
2	1.01966
2	0.918192
2	1.00189
1	1.00226
1	1.04724
1	1.22251
1	1.11065
1	1.09751
1	1.06495
1	1.08019
1	0.993256
1	1.03934
0	0.994247
0	1.14094
0	1.11998
0	1.16268
0	1.03001
0	1.35378
0	1.14469
0	1.0252
0	0.99945

## Sheet: Figure 2f
geno num	Pax6.p			0=KO
2	0.909349			1=Het
2	1.15205			2=Control
2	0.824822
2	0.970196
2	1.14358
1	1.11053
1	1.04104
1	1.02055
1	1.0894
1	1.01317
1	1.05882
1	1.08642
1	0.982312
1	1.08097
0	0.949525
0	1.20143
0	1.1819
0	0.925733
0	0.977435
0	1.42288
0	1.21117
0	0.922402
0	0.909163

## Sheet: Figure 2h
Genotype	ph3.p			0=KO
2	0.864662			1=Het
2	1.20301			2=Control
2	0.902256
2	1.14662
2	0.883459
1	0.808271
1	0.639098
1	0.695489
1	0.582707
1	0.883459
1	1.14662
1	0.714286
1	0.657895
1	1.16541
0	0.281955
0	0.432331
0	0.545113
0	0.582707
0	0.56391
0	0.620301
0	0.432331
0	0.601504
0	0.695489
0	0.676692
0	0.75188

## Sheet: Figure 2J
Treatment	Cell exit index
Control	0.242424
Control	0.225352
Control	0.3125
Control	0.294118
Control	0.357143
Control	0.34375
Control	0.288462
Control	0.217391
Control	0.444444
Control	0.476923
sh-POGZ#1	0.328947
sh-POGZ#1	0.234375
sh-POGZ#1	0.22
sh-POGZ#1	0.22
sh-POGZ#1	0.314815
sh-POGZ#1	0.34375
sh-POGZ#1	0.121951
sh-POGZ#1	0.133333
sh-POGZ#1	0.125
sh-POGZ#2	0.211538
sh-POGZ#2	0.275362
sh-POGZ#2	0.188679
sh-POGZ#2	0.153846
sh-POGZ#2	0.2
sh-POGZ#2	0.25
sh-POGZ#2	0.197674
sh-POGZ#2	0.366667
sh-POGZ#2	0.269231
sh-POGZ#2	0.194444

## Sheet: Figure 2k-m
Genotype	DCX.p	Ki67.p	Brdu.p			0=KO
2	1.00594	1.01743	1			1=Het
2	0.994801	0.824397	1.14706			2=Control
2	0.999257	1.15818	0.852941
0	0.697364	1.22654	0.558824
0	0.733012	0.969169	0.794118
0	0.650576	1.31501	0.617647
2	0.973834	0.838235	0.859155
2	0.941192	0.988235	1.11268
2	1.08497	1.17353	1.02817
1	0.957513	0.95	0.732394
1	0.717357	0.897059	0.704225
1	0.708808	1.12647	1
1	0.791969	1.12353	0.676056
1	0.93342	0.808824	0.492958
1	0.84715	1.17941	0.690141

## Sheet: Figure 3a
Animal ID	Sex	Genotype	T1	T2	T3
1974	F	0	106	264	99		0=KO
2013	F	0	277	248	124		1=Het
2014	F	0	175	156	170		2=Control
2067	F	0	307	317	399
1829	F	0	186	196	244
1832	M	0	216	303	315
1878	M	0	190	78	54
1879	M	0	170	106	153
2043	M	0	304	234	126
2053	M	0	414	420	361
2060	M	0	282	260	311
1876	F	1	412	196	244
1922	F	1	63	420	420
1923	F	1	72	420	420
1973	F	1	117	368	235
1985	F	1	252	276	420
2042	F	1	343	367	420
2059	F	1	420	420	420
2062	F	1	81	260	252
2065	F	1	312	115	108
2068	F	1	163	150	131
1870	M	1	100	228	188
1874	M	1	420	420	420
1875	M	1	420	420	420
1918	M	1	149	177	202
1921	M	1	420	250	420
1924	M	1	82	152	354
1925	M	1	360	311	420
1975	M	1	131	119	217
1983	M	1	420	420	420
2001	M	1	209	117	281
2003	M	1	186	250	258
2007	M	1	12	89	123
2010	M	1	325	365	97
2040	M	1	205	269	250
2044	M	1	371	412	420
1869	F	2	222	201	85
1917	F	2	78	420	420
1919	F	2	130	123	420
1920	F	2	353	96	420
1951	F	2	145	275	188
1979	F	2	420	420	420
1980	F	2	269	420	420
1984	F	2	267	248	420
2005	F	2	71	115	155
2008	F	2	131	132	129
2011	F	2	81	261	420
2045	F	2	188	420	420
2046	F	2	287	282	104
2056	F	2	268	308	420
1981	M	2	185	90	254
1982	M	2	276	420	420
2002	M	2	365	420	420
2047	M	2	420	420	420
2048	M	2	384	420	375
2049	M	2	154	270	420
2050	M	2	207	420	420
2052	M	2	339	338	302
2066	M	2	201	118	420
2071	M	2	52	420	166
2073	M	2	179	76	420

## Sheet: Figure 3b
ID	Genotype	Sex	Total Score
1298	0	F	10		0=KO
1312	0	F	8		1=Het
1328	0	F	5		2=Control
1314	0	M	8
1315	0	M	10
1319	0	M	7
1322	0	M	7
1372	0	M	4
1413	0	M	7
1305	1	F	10
1307	1	F	7
1329	1	F	7
1332	1	F	10
1377	1	F	8
1376	1	F	10
1306	1	M	10
1309	1	M	10
1310	1	M	8
1330	1	M	10
1353	1	M	10
1343	1	M	10
1433	1	M	10
1450	1	M	10
1302	2	F	10
1324	2	F	10
1333	2	F	10
1346	2	F	10
1356	2	F	10
1373	2	F	10
1321	2	M	10
1323	2	M	10
1357	2	M	7
1351	2	M	7
1375	2	M	10
1431	2	M	10
1434	2	M	10

## Sheet: Figure 3c
Genotype	Day	Distance
Control	1	7.13338
HET	1	7.64002
KO	1	6.21635
Control	2	3.12743
HET	2	5.92161
KO	2	7.62481
Control	3	2.27152
HET	3	4.77521
KO	3	7.29465
Control	4	2.68059
HET	4	3.28218
KO	4	3.74071
Control	5	1.09655
HET	5	2.12444
KO	5	4.8478

[truncated: 35 more sheets: Figure 3d, Figure 3e, Figure 3f, Figure 3g, Figure 3h & S4e, Figure 3i-j & S4h, Figure 3k, Figure 3l, Figure 4c, Figure 6b-c, Figure 6e, Figure 6f, Figure 6H, Figure 7b-c, Figure 7b-c inset, Figure 7f-g, Figure 7f-g inset, Figure S2b, Figure S2c, Figure S2e …]
